# Supplementary material for: NUF2 promotes tumorigenesis by interacting with HNRNPA2B1 via PI3K/AKT/mTOR pathway in ovarian cancer
Source: J Ovarian Res. 2023 Jan 20;16:17. doi: 10.1186/s13048-023-01101-9 (PMC9862784; doi:10.1186/s13048-023-01101-9)
Supplement: Supplementary file 2 — Additional file 2. [file 13048_2023_1101_MOESM2_ESM.xlsx]

## Sheet: Sheet1
Accession	Description	Score B2	Coverage B2	# Peptides B2	# PSM B2
Q9UMY1	Nucleolar protein 7 OS=Homo sapiens OX=9606 GN=NOL7 PE=1 SV=2 - [NOL7_HUMAN]	2.90897	8.17	2	2
B4DX19	cDNA FLJ57644, highly similar to Serum paraoxonase/arylesterase 1 (EC 3.1.1.2) OS=Homo sapiens OX=9606 PE=2 SV=1 - [B4DX19_HUMAN]	16.952	10.42	3	7
F5H702	39S ribosomal protein L48, mitochondrial OS=Homo sapiens OX=9606 GN=MRPL48 PE=1 SV=1 - [F5H702_HUMAN]	1.88263	9.73	1	1
Q8NEX9	Short-chain dehydrogenase/reductase family 9C member 7 OS=Homo sapiens OX=9606 GN=SDR9C7 PE=1 SV=1 - [DR9C7_HUMAN]	2.13995	6.71	2	2
H7C123	60S ribosomal protein L10 (Fragment) OS=Homo sapiens OX=9606 GN=RPL10 PE=1 SV=1 - [H7C123_HUMAN]	6.63266	21.98	2	5
B7Z1Z0	cDNA FLJ51816, highly similar to Activated RNA polymerase II transcriptional coactivator p15 OS=Homo sapiens OX=9606 PE=2 SV=1 - [B7Z1Z0_HUMAN]	2.38557	10.57	1	1
A0JLQ5	BXDC2 protein (Fragment) OS=Homo sapiens OX=9606 GN=BXDC2 PE=2 SV=1 - [A0JLQ5_HUMAN]	4.68781	14.63	4	5
I6L9B1	EPB41L2 protein OS=Homo sapiens OX=9606 GN=EPB41L2 PE=1 SV=1 - [I6L9B1_HUMAN]	1.6181	2.53	1	1
Q6PIU2	Neutral cholesterol ester hydrolase 1 OS=Homo sapiens OX=9606 GN=NCEH1 PE=1 SV=3 - [NCEH1_HUMAN]	3.84125	7.11	2	2
X6RFL8	Ras-related protein Rab-14 (Fragment) OS=Homo sapiens OX=9606 GN=RAB14 PE=1 SV=1 - [X6RFL8_HUMAN]	10.8438	14.36	2	5
Q9BYC8	39S ribosomal protein L32, mitochondrial OS=Homo sapiens OX=9606 GN=MRPL32 PE=1 SV=1 - [RM32_HUMAN]	3.12392	12.23	1	1
P62318	Small nuclear ribonucleoprotein Sm D3 OS=Homo sapiens OX=9606 GN=SNRPD3 PE=1 SV=1 - [SMD3_HUMAN]	2.15079	23.81	2	2
Q15050	Ribosome biogenesis regulatory protein homolog OS=Homo sapiens OX=9606 GN=RRS1 PE=1 SV=2 - [RRS1_HUMAN]	12.7231	11.51	5	8
B4E3Q9	cDNA FLJ59659, highly similar to Vinculin OS=Homo sapiens OX=9606 PE=2 SV=1 - [B4E3Q9_HUMAN]	2.15141	1.51	1	1
A1L0T6	HOXA4 protein OS=Homo sapiens OX=9606 GN=HOXA4 PE=2 SV=2 - [A1L0T6_HUMAN]	1.76391	6.78	1	1
Q8NE89	Similar to tissue factor pathway inhibitor 2 (Fragment) OS=Homo sapiens OX=9606 PE=2 SV=1 - [Q8NE89_HUMAN]	4.56733	15.57	2	2
A0A0B6XK12	Ras homolog family member A (Fragment) OS=Homo sapiens OX=9606 GN=RHOA PE=2 SV=1 - [A0A0B6XK12_HUMAN]	2.01021	16.83	2	2
B7Z565	cDNA FLJ54739, highly similar to Alpha-actinin-1 OS=Homo sapiens OX=9606 PE=2 SV=1 - [B7Z565_HUMAN]	8.41786	6.45	4	4
Q9NQZ2	Something about silencing protein 10 OS=Homo sapiens OX=9606 GN=UTP3 PE=1 SV=1 - [SAS10_HUMAN]	2.01438	1.88	1	1
A4QPB0	IQ motif containing GTPase activating protein 1 OS=Homo sapiens OX=9606 GN=IQGAP1 PE=1 SV=1 - [A4QPB0_HUMAN]	9.1666	4.59	6	6
P07737	Profilin-1 OS=Homo sapiens OX=9606 GN=PFN1 PE=1 SV=2 - [PROF1_HUMAN]	12.9082	28.57	3	5
A0A087WY71	AP-2 complex subunit mu OS=Homo sapiens OX=9606 GN=AP2M1 PE=1 SV=1 - [A0A087WY71_HUMAN]	7.69022	13.82	4	5
Q9BRT6	Protein LLP homolog OS=Homo sapiens OX=9606 GN=LLPH PE=1 SV=1 - [LLPH_HUMAN]	8.63309	10.85	1	3
B4E3E6	cDNA FLJ58832, highly similar to Heterogeneous nuclear ribonucleoprotein A3 OS=Homo sapiens OX=9606 PE=2 SV=1 - [B4E3E6_HUMAN]	3.54873	6.19	2	2
G3V3U4	Proteasome subunit alpha type OS=Homo sapiens OX=9606 GN=PSMA6 PE=1 SV=1 - [G3V3U4_HUMAN]	2.38229	12.15	1	1
J3KRG2	Gasdermin-A (Fragment) OS=Homo sapiens OX=9606 GN=GSDMA PE=1 SV=8 - [J3KRG2_HUMAN]	8.95963	37.97	5	5
P61224	Ras-related protein Rap-1b OS=Homo sapiens OX=9606 GN=RAP1B PE=1 SV=1 - [RAP1B_HUMAN]	6.17427	19.57	3	4
Q03252	Lamin-B2 OS=Homo sapiens OX=9606 GN=LMNB2 PE=1 SV=4 - [LMNB2_HUMAN]	4.07424	4.35	3	4
H3BMH2	Ras-related protein Rab-11A (Fragment) OS=Homo sapiens OX=9606 GN=RAB11A PE=4 SV=1 - [H3BMH2_HUMAN]	13.6083	27.1	4	6
P00558	Phosphoglycerate kinase 1 OS=Homo sapiens OX=9606 GN=PGK1 PE=1 SV=3 - [PGK1_HUMAN]	34.0997	29.5	8	12
Q5JYR4	Dolichyl-diphosphooligosaccharide--protein glycosyltransferase subunit 2 (Fragment) OS=Homo sapiens OX=9606 GN=RPN2 PE=1 SV=8 - [Q5JYR4_HUMAN]	12.8001	21.08	2	3
Q96AG4	Leucine-rich repeat-containing protein 59 OS=Homo sapiens OX=9606 GN=LRRC59 PE=1 SV=1 - [LRC59_HUMAN]	37.0387	49.84	11	17
Q99714	3-hydroxyacyl-CoA dehydrogenase type-2 OS=Homo sapiens OX=9606 GN=HSD17B10 PE=1 SV=3 - [HCD2_HUMAN]	19.7009	42.91	7	10
C9K025	60S ribosomal protein L35a (Fragment) OS=Homo sapiens OX=9606 GN=RPL35A PE=1 SV=1 - [C9K025_HUMAN]	1.80054	9.57	1	1
P18124	60S ribosomal protein L7 OS=Homo sapiens OX=9606 GN=RPL7 PE=1 SV=1 - [RL7_HUMAN]	12.5085	31.45	7	8
E9PBF6	Lamin-B1 OS=Homo sapiens OX=9606 GN=LMNB1 PE=1 SV=1 - [E9PBF6_HUMAN]	10.1298	14.99	5	6
Q6P161	39S ribosomal protein L54, mitochondrial OS=Homo sapiens OX=9606 GN=MRPL54 PE=1 SV=1 - [RM54_HUMAN]	2.07993	7.25	1	1
Q9H6F5	Coiled-coil domain-containing protein 86 OS=Homo sapiens OX=9606 GN=CCDC86 PE=1 SV=1 - [CCD86_HUMAN]	10.1857	17.22	5	7
Q53T70	Uncharacterized protein RAB10 (Fragment) OS=Homo sapiens OX=9606 GN=RAB10 PE=4 SV=1 - [Q53T70_HUMAN]	16.9941	21.66	3	7
Q6ZVX7	F-box only protein 50 OS=Homo sapiens OX=9606 GN=NCCRP1 PE=1 SV=1 - [FBX50_HUMAN]	6.79326	20.36	4	4
C9JFR7	Cytochrome c (Fragment) OS=Homo sapiens OX=9606 GN=CYCS PE=1 SV=1 - [C9JFR7_HUMAN]	8.377	25.74	3	5
A8K4W0	40S ribosomal protein S3a OS=Homo sapiens OX=9606 GN=RPS3A PE=2 SV=1 - [A8K4W0_HUMAN]	49.2841	50.76	13	25
P05089	Arginase-1 OS=Homo sapiens OX=9606 GN=ARG1 PE=1 SV=2 - [ARGI1_HUMAN]	10.5799	32.3	7	7
P02545	Prelamin-A/C OS=Homo sapiens OX=9606 GN=LMNA PE=1 SV=1 - [LMNA_HUMAN]	117.565	34.49	23	51
Q08211	ATP-dependent RNA helicase A OS=Homo sapiens OX=9606 GN=DHX9 PE=1 SV=4 - [DHX9_HUMAN]	20.6195	8.9	9	10
P22626	Heterogeneous nuclear ribonucleoproteins A2/B1 OS=Homo sapiens OX=9606 GN=HNRNPA2B1 PE=1 SV=2 - [ROA2_HUMAN]	11.7903	16.71	6	6
Q5CAQ5	Tumor rejection antigen (Gp96) 1 OS=Homo sapiens OX=9606 GN=TRA1 PE=2 SV=1 - [Q5CAQ5_HUMAN]	48.7329	24.06	19	26
A0A2R8Y6G6	Alpha-enolase OS=Homo sapiens OX=9606 GN=ENO1 PE=1 SV=1 - [A0A2R8Y6G6_HUMAN]	31.6523	24.42	8	16
Q8N1H4	cDNA FLJ40872 fis, clone TUTER2000283, highly similar to Homo sapiens transformer-2-beta (SFRS10) gene OS=Homo sapiens OX=9606 PE=2 SV=1 - [Q8N1H4_HUMAN]	8.58468	11.9	2	4
Q04837	Single-stranded DNA-binding protein, mitochondrial OS=Homo sapiens OX=9606 GN=SSBP1 PE=1 SV=1 - [SSBP_HUMAN]	17.3314	52.7	6	9
O43707	Alpha-actinin-4 OS=Homo sapiens OX=9606 GN=ACTN4 PE=1 SV=2 - [ACTN4_HUMAN]	26.5389	18.33	13	13
P38159	RNA-binding motif protein, X chromosome OS=Homo sapiens OX=9606 GN=RBMX PE=1 SV=3 - [RBMX_HUMAN]	29.5022	25.06	11	17
A0A024R326	60S ribosomal protein L29 OS=Homo sapiens OX=9606 GN=RPL29 PE=1 SV=1 - [A0A024R326_HUMAN]	3.14642	9.55	1	1
Q96HS1	Serine/threonine-protein phosphatase PGAM5, mitochondrial OS=Homo sapiens OX=9606 GN=PGAM5 PE=1 SV=2 - [PGAM5_HUMAN]	9.98751	17.99	6	7
C9JJT5	ATP5MF-PTCD1 readthrough OS=Homo sapiens OX=9606 GN=ATP5MF-PTCD1 PE=4 SV=2 - [C9JJT5_HUMAN]	11.6018	44.44	2	6
Q9UNM1	Chaperonin 10-related protein (Fragment) OS=Homo sapiens OX=9606 GN=EPFP1 PE=3 SV=1 - [Q9UNM1_HUMAN]	15.7692	44.33	4	7
A0A0C4DGI3	Citrate synthase OS=Homo sapiens OX=9606 GN=CS PE=1 SV=1 - [A0A0C4DGI3_HUMAN]	29.582	22	8	16
P35232	Prohibitin OS=Homo sapiens OX=9606 GN=PHB PE=1 SV=1 - [PHB_HUMAN]	39.0209	51.84	9	17
Q9UJZ1	Stomatin-like protein 2, mitochondrial OS=Homo sapiens OX=9606 GN=STOML2 PE=1 SV=1 - [STML2_HUMAN]	26.8316	33.43	9	15
D6REL8	Fibrinogen beta chain OS=Homo sapiens OX=9606 GN=FGB PE=1 SV=1 - [D6REL8_HUMAN]	7.02034	9.56	3	5
P62891	60S ribosomal protein L39 OS=Homo sapiens OX=9606 GN=RPL39 PE=1 SV=2 - [RL39_HUMAN]	6.17774	19.61	1	3
P17096	High mobility group protein HMG-I/HMG-Y OS=Homo sapiens OX=9606 GN=HMGA1 PE=1 SV=3 - [HMGA1_HUMAN]	22.0808	23.36	3	8
P14618	Pyruvate kinase PKM OS=Homo sapiens OX=9606 GN=PKM PE=1 SV=4 - [KPYM_HUMAN]	24.0102	21.47	8	14
B5BU38	Annexin OS=Homo sapiens OX=9606 GN=ANXA1 PE=2 SV=1 - [B5BU38_HUMAN]	47.3639	45.95	14	21
P07237	Protein disulfide-isomerase OS=Homo sapiens OX=9606 GN=P4HB PE=1 SV=3 - [PDIA1_HUMAN]	35.7072	28.94	13	18
F5GY37	Prohibitin-2 OS=Homo sapiens OX=9606 GN=PHB2 PE=1 SV=1 - [F5GY37_HUMAN]	45.1203	55.06	13	20
A0A0A0MR02	Voltage-dependent anion-selective channel protein 2 (Fragment) OS=Homo sapiens OX=9606 GN=VDAC2 PE=1 SV=1 - [A0A0A0MR02_HUMAN]	35.8204	44.33	10	17
B3GQS7	Mitochondrial heat shock 60kD protein 1 variant 1 OS=Homo sapiens OX=9606 GN=HSPD1 PE=2 SV=1 - [B3GQS7_HUMAN]	117.906	36.03	18	51
Q0VGD6	HNRPR protein (Fragment) OS=Homo sapiens OX=9606 GN=HNRPR PE=2 SV=1 - [Q0VGD6_HUMAN]	7.53522	6.26	3	4
B3KPA6	Acyl-Coenzyme A dehydrogenase, very long chain, isoform CRA_e OS=Homo sapiens OX=9606 GN=ACADVL PE=2 SV=1 - [B3KPA6_HUMAN]	44.7284	27.12	12	16
B7Z4T3	cDNA FLJ51903, highly similar to Stress-70 protein, mitochondrial OS=Homo sapiens OX=9606 PE=2 SV=1 - [B7Z4T3_HUMAN]	54.991	29.27	13	21
B7Z4V2	cDNA FLJ51907, highly similar to Stress-70 protein, mitochondrial OS=Homo sapiens OX=9606 PE=2 SV=1 - [B7Z4V2_HUMAN]	80.246	36.39	18	31
P00338	L-lactate dehydrogenase A chain OS=Homo sapiens OX=9606 GN=LDHA PE=1 SV=2 - [LDHA_HUMAN]	37.2983	45.18	14	22
Q05CK9	SYNCRIP protein (Fragment) OS=Homo sapiens OX=9606 GN=SYNCRIP PE=2 SV=1 - [Q05CK9_HUMAN]	2.06961	2.65	1	2
