# Supplementary material for: NUF2 promotes tumorigenesis by interacting with HNRNPA2B1 via PI3K/AKT/mTOR pathway in ovarian cancer
Source: J Ovarian Res. 2023 Jan 20;16:17. doi: 10.1186/s13048-023-01101-9 (PMC9862784; doi:10.1186/s13048-023-01101-9)
Supplement: Supplementary file 3 — Additional file 3. [file 13048_2023_1101_MOESM3_ESM.xlsx]

## Sheet: nufcli(1)
	ID	NUF2	Age	Stage	Grade	Neoadjuvant	Radiation	Outcomes	Lymphatic_invasion	Venous_invasion	group
1	TCGA.04.1348.01A	9.55681	<65	Stage III/IV	G3	NO	NO	CR	YES		high
2	TCGA.04.1357.01A	7.53057	<65	Stage III/IV	G3	NO	NO				low
3	TCGA.04.1362.01A	7.58712	<65	Stage I/II	G3	NO	NO				low
4	TCGA.04.1364.01A	9.97106	<65	Stage III/IV	G3	NO	NO	PD	NO		high
5	TCGA.04.1365.01A	8.87031	>65	Stage III/IV	G3	NO	NO	CR	NO		high
6	TCGA.04.1514.01A	8.67711	<65	Stage III/IV	G2	NO	NO	CR	NO		high
7	TCGA.04.1519.01A	6.87092	<65	Stage III/IV	G3	NO					low
8	TCGA.09.0364.01A	8.26496	>65	Stage I/II	G3	NO	NO	CR	NO	NO	low
9	TCGA.09.0366.01A	6.3514	<65	Stage III/IV	G3	NO	NO	SD	NO	NO	low
10	TCGA.09.0367.01A	6.96043	>65	Stage III/IV	G3	NO	NO	PD	YES	YES	low
11	TCGA.09.0369.01A	7.70977	<65	Stage III/IV	G3	NO	NO	CR	YES	YES	low
12	TCGA.09.1659.01B	8.0684	<65	Stage III/IV	G3	NO	NO	SD	YES	NO	low
13	TCGA.09.1662.01A	8.19488	<65	Stage III/IV	G3	NO	NO	CR	YES	YES	low
14	TCGA.09.1666.01A	7.3489	<65	Stage III/IV	G3	NO	NO	CR	NO	NO	low
15	TCGA.09.1667.01C	8.10678	<65	Stage I/II	G2	NO	NO	CR	NO	NO	low
16	TCGA.09.1668.01B	8.80142	<65	Stage III/IV	G3	NO	NO	CR	NO	NO	high
17	TCGA.09.1669.01A	8.39109	<65	Stage III/IV	G3	NO	NO	CR	NO	NO	high
18	TCGA.09.1670.01A	8.28506	<65	Stage III/IV	G3	NO	NO	CR	NO	NO	low
19	TCGA.09.1673.01A	8.22379	<65	Stage III/IV	G3	NO	NO		YES	YES	low
20	TCGA.09.1674.01A	10.0782	>65	Stage III/IV	G3	NO	NO	CR	NO	NO	high
21	TCGA.09.2044.01B	8.97958	>65	Stage I/II	G3	NO	NO	CR	NO	NO	high
22	TCGA.09.2045.01A	6.14117	<65	Stage III/IV	G2	NO	NO	SD	YES	YES	low
23	TCGA.09.2048.01A	10.0231	<65	Stage III/IV	G3	NO	NO	SD	YES	YES	high
24	TCGA.09.2051.01A	10.0453	<65	Stage III/IV	G3	NO	NO	CR	YES	YES	high
25	TCGA.09.2054.01A	9.55209	<65	Stage III/IV	G3	NO	NO	PD	YES	YES	high
26	TCGA.09.2056.01B	9.49533	<65	Stage III/IV	G3	NO	NO	CR	NO	NO	high
27	TCGA.10.0928.01A	8.53251	>65	Stage III/IV	G3	NO	NO		NO	NO	high
28	TCGA.10.0936.01A	7.47066	>65	Stage III/IV	G3	NO	NO	PR	YES		low
29	TCGA.13.0730.01A	8.57258	>65	Stage III/IV	G3	NO					high
30	TCGA.13.0799.01A	9.4986	<65	Stage III/IV	G3	NO	NO	CR			high
31	TCGA.13.0800.01A	8.51233	<65	Stage III/IV	G3	NO	NO	CR			high
32	TCGA.13.0801.01A	8.29696	<65	Stage III/IV	G3	NO	NO	CR			low
33	TCGA.13.0890.01A	6.95362	<65	Stage III/IV	G3	NO	NO	CR			low
34	TCGA.13.0893.01B	9.94584	<65	Stage III/IV	G3	NO	NO	PR			high
35	TCGA.13.0897.01A	7.55858	<65	Stage III/IV	G3	NO	NO	CR			low
36	TCGA.13.0899.01A	7.68241	<65	Stage III/IV	G3	NO	NO	CR			low
37	TCGA.13.0913.01A	8.44187	<65	Stage III/IV	G3	NO	NO	CR			high
38	TCGA.13.0916.01A	7.33123	<65	Stage III/IV	G3	NO	NO	CR			low
39	TCGA.13.0920.01A	10.2013	>65	Stage III/IV	G3	NO	NO	CR			high
40	TCGA.13.0924.01A	7.38082	<65	Stage III/IV	G3	NO	NO	CR			low
41	TCGA.13.1403.01A	7.47513	<65	Stage III/IV	G3	NO	NO	CR			low
42	TCGA.13.1405.01A	8.86291	<65	Stage III/IV	G3	NO	NO	CR			high
43	TCGA.13.1410.01A	9.69152	<65	Stage III/IV	GX	NO	NO	CR			high
44	TCGA.13.1411.01A	7.64583	>65	Stage III/IV	G3	NO	NO	PR			low
45	TCGA.13.1481.01A	8.90265	>65	Stage III/IV	G2	NO	NO	CR			high
46	TCGA.13.1489.02A	9.45025	>65	Stage III/IV	G2	NO	NO	CR			high
47	TCGA.13.1497.01A	9.54859	<65	Stage III/IV	G3	NO	NO	CR			high
48	TCGA.13.1498.01A	8.8834	>65	Stage III/IV	G3	NO	NO	PR			high
49	TCGA.13.1505.01A	8.59696	<65	Stage III/IV	G3	NO	NO	CR			high
50	TCGA.13.1506.01A	9.8362	<65	Stage III/IV	G3	NO	NO	CR			high
51	TCGA.13.1507.01A	9.01885	>65	Stage III/IV	G3	NO	NO	CR			high
52	TCGA.13.1511.01A	8.0351	<65	Stage III/IV	G3	NO	NO	PR			low
53	TCGA.13.1512.01A	10.8479	<65	Stage III/IV	G3	NO	NO				high
54	TCGA.13.2060.01A	8.92952	<65	Stage III/IV	G3	NO	NO	CR			high
55	TCGA.13.A5FT.01A	9.3692	>65	Stage III/IV	G3	NO					high
56	TCGA.20.1682.01A	8.35851	<65	Stage III/IV	GX	NO	NO	CR	YES	YES	low
57	TCGA.20.1683.01A	10.5322	>65	Stage III/IV	G3	NO	NO	SD			high
58	TCGA.20.1684.01A	9.49498	<65	Stage III/IV	G3	NO	NO	CR	NO	NO	high
59	TCGA.20.1685.01A	8.6704	<65	Stage III/IV	G3	NO	NO	CR	NO	NO	high
60	TCGA.20.1687.01A	6.21009	<65	Stage III/IV	G3	NO	NO	CR	YES		low
61	TCGA.23.1023.01A	7.1157	>65	Stage III/IV	G3	NO	NO	CR	YES	YES	low
63	TCGA.23.1026.01B	8.25283	<65	Stage III/IV	G3	NO	NO	CR			low
64	TCGA.23.1027.01A	7.60936	<65	Stage III/IV	G3	NO	NO	PD	YES	YES	low
65	TCGA.23.1029.01B	8.40074	<65	Stage III/IV	G3	NO	NO	CR			high
66	TCGA.23.1109.01A	8.25715	<65	Stage III/IV	G3	NO	NO	PR			low
67	TCGA.23.1111.01A	7.21242	<65	Stage III/IV	G3	NO	NO		YES		low
68	TCGA.23.1114.01B	8.00123	<65	Stage III/IV	G3	NO	NO	CR			low
69	TCGA.23.1120.01A	7.61799	<65	Stage III/IV	G3	NO	NO	CR	NO	NO	low
70	TCGA.23.1122.01A	9.21488	<65	Stage III/IV	G3	NO	NO	CR	NO		high
71	TCGA.23.1123.01A	9.39442	<65	Stage III/IV	G3	NO	NO	PD	YES		high
72	TCGA.23.1809.01A	9.68676	<65	Stage I/II	G3	NO	NO		NO	NO	high
73	TCGA.23.2077.01A	7.42566	<65	Stage III/IV	G3	NO	NO	CR	NO	YES	low
74	TCGA.23.2078.01A	8.70108	>65	Stage III/IV	G3	NO	NO	CR	YES	YES	high
75	TCGA.23.2081.01A	7.96836	<65	Stage III/IV	G3	NO	NO	PD	YES		low
76	TCGA.23.2084.01A	9.32997	<65	Stage III/IV	G3	NO	NO	CR	YES	YES	high
77	TCGA.24.0975.01B	7.81626	<65	Stage III/IV	G3	NO	NO	PR			low
79	TCGA.24.1103.01A	8.57998	<65	Stage III/IV	G3	NO	NO	CR			high
80	TCGA.24.1413.01A	7.97116	<65	Stage III/IV	G3	NO	NO	CR	YES		low
81	TCGA.24.1416.01A	8.23601	<65	Stage III/IV	G3	NO	NO	CR			low
82	TCGA.24.1417.01A	9.25171	<65	Stage III/IV	G3	NO	NO	CR			high
83	TCGA.24.1418.01A	8.80511	>65	Stage III/IV	G3	NO	NO	CR			high
84	TCGA.24.1419.01A	9.34711	<65	Stage III/IV	G3	NO	NO	CR			high
85	TCGA.24.1423.01A	8.11488	<65	Stage III/IV	G3	NO	NO	CR	YES		low
86	TCGA.24.1424.01A	8.72051	>65	Stage III/IV	G3	NO	NO	CR			high
87	TCGA.24.1425.01A	7.78622	<65	Stage III/IV	G3	NO	NO	CR			low
88	TCGA.24.1427.01A	8.02443	<65	Stage III/IV	G3	NO	NO	PR	YES		low
89	TCGA.24.1428.01A	7.99673	<65	Stage III/IV	G3	NO	NO	CR			low
90	TCGA.24.1430.01A	8.43325	>65	Stage III/IV	G3	NO	NO	CR			high
91	TCGA.24.1434.01A	8.09364	<65	Stage III/IV	G3	NO	NO	PR	YES		low
92	TCGA.24.1435.01A	9.15648	<65	Stage III/IV	G3	NO	NO	CR	NO		high
93	TCGA.24.1436.01A	8.12799	<65	Stage III/IV	G3	NO	NO	PR	YES		low
94	TCGA.24.1463.01A	8.91358	>65	Stage III/IV	G3	NO	NO	CR			high
95	TCGA.24.1467.01A	7.94891	<65	Stage III/IV	G3	NO	NO	CR	YES		low
96	TCGA.24.1469.01A	9.0887	>65	Stage III/IV	G3	NO	NO	CR			high
97	TCGA.24.1474.01A	8.74791	<65	Stage III/IV	G3	NO	NO	PR			high
98	TCGA.24.1544.01A	9.18997	>65	Stage III/IV	G3	NO	NO	PR			high
99	TCGA.24.1545.01A	7.42618	>65	Stage III/IV	G3	NO	NO	CR			low
100	TCGA.24.1546.01A	6.48128	<65	Stage III/IV	G3	NO					low
101	TCGA.24.1548.01A	8.78421	<65	Stage III/IV	G3	NO	NO	CR			high
102	TCGA.24.1549.01A	9.12185	<65	Stage III/IV	G3	NO	NO	CR			high
103	TCGA.24.1550.01A	8.551	<65	Stage III/IV	G3	NO	NO	CR			high
104	TCGA.24.1551.01A	7.40366	<65	Stage III/IV	G3	NO	NO	CR			low
105	TCGA.24.1552.01A	9.87679	>65	Stage III/IV	G3	NO	NO	CR	YES		high
106	TCGA.24.1553.01A	6.74083	<65	Stage III/IV	G3	NO	NO	CR			low
107	TCGA.24.1555.01A	7.58114	<65	Stage III/IV	G3	NO	NO	CR			low
108	TCGA.24.1556.01A	9.31931	<65	Stage I/II	G3	NO	NO	CR			high
109	TCGA.24.1557.01A	8.65392	<65	Stage III/IV	G3	NO	NO	PR			high
110	TCGA.24.1558.01A	7.88512	>65	Stage III/IV	G3	NO	NO	PR			low
111	TCGA.24.1560.01A	8.37725	<65	Stage III/IV	G4	NO	NO	CR			high
112	TCGA.24.1562.01A	8.47474	>65	Stage III/IV	G3	NO	NO	CR			high
113	TCGA.24.1563.01A	8.36106	>65	Stage III/IV	G3	NO	NO	CR			low
114	TCGA.24.1564.01A	7.87402	>65	Stage III/IV	G3	NO	NO	CR			low
115	TCGA.24.1567.01A	8.93127	<65	Stage III/IV	G3	NO	NO				high
116	TCGA.24.1603.01A	8.38871	<65	Stage III/IV	G3	NO	NO	CR			high
117	TCGA.24.1604.01A	7.8574	>65	Stage III/IV	G3	NO	NO	CR			low
118	TCGA.24.1616.01A	7.6525	<65	Stage III/IV	G3	NO	NO	CR			low
119	TCGA.24.1842.01A	8.51571	<65	Stage III/IV	G3	NO	NO	CR	YES		high
120	TCGA.24.1843.01A	9.95047	>65	Stage III/IV	G3	NO	NO	CR	YES		high
121	TCGA.24.1844.01A	7.18068	<65	Stage III/IV	G3	NO	NO				low
122	TCGA.24.1846.01A	6.9874	<65	Stage III/IV	G3	NO	NO		YES		low
123	TCGA.24.1847.01A	7.72159	<65	Stage III/IV	G3	NO	NO	CR	YES		low
124	TCGA.24.1849.01A	7.78292	>65	Stage III/IV	G3	NO	NO	CR	YES		low
125	TCGA.24.1850.01A	8.27326	>65	Stage III/IV	G3	NO	NO	CR	YES		low
126	TCGA.24.1924.01A	9.55003	>65	Stage III/IV	G3	NO	NO	CR	YES		high
127	TCGA.24.1928.01A	8.31751	>65	Stage III/IV	G3	NO	NO	PD			low
128	TCGA.24.1930.01A	7.59241	<65	Stage III/IV	G3	NO	NO	CR			low
129	TCGA.24.2019.01A	10.0168	<65	Stage III/IV	G3	NO	NO				high
130	TCGA.24.2020.01A	9.83172	>65	Stage III/IV	G3	NO	NO	CR			high
131	TCGA.24.2023.01A	8.76795	<65	Stage III/IV	G3	NO	NO	CR			high
132	TCGA.24.2024.01A	8.25584	>65	Stage III/IV	G3	NO	NO	CR			low
133	TCGA.24.2026.01A	7.93066	>65	Stage III/IV	G3	NO	NO		YES		low
134	TCGA.24.2027.01A	9.46832	<65	Stage III/IV	G3	NO	NO	CR			high
135	TCGA.24.2033.01A	8.46725	>65	Stage III/IV	G3	NO	NO	PR			high
136	TCGA.24.2035.01A	7.21023	>65	Stage III/IV	G3	NO	NO	PR			low
137	TCGA.24.2036.01A	8.21844	<65	Stage III/IV	G3	NO	NO	CR			low
138	TCGA.24.2038.01A	4.4618	>65	Stage III/IV	GB	NO	NO	CR			low
139	TCGA.24.2254.01A	7.73687	>65	Stage III/IV	G3	NO	NO	CR	YES		low
140	TCGA.24.2261.01A	8.87935	>65	Stage III/IV	G3	NO	NO		YES		high
141	TCGA.24.2262.01A	8.92889	<65	Stage III/IV	G3	NO	NO				high
142	TCGA.24.2267.01A	6.78825	<65	Stage I/II	G3	NO	NO	CR	YES		low
143	TCGA.24.2271.01A	7.83694	<65	Stage III/IV	G3	NO	NO		YES	YES	low
144	TCGA.24.2281.01A	8.17627	>65	Stage I/II	G3	NO	NO	CR	YES		low
145	TCGA.24.2288.01A	8.2979	>65	Stage III/IV	G3	NO	NO		YES		low
146	TCGA.24.2289.01A	7.80452	>65	Stage III/IV	G3	NO	NO	CR			low
147	TCGA.24.2290.01A	8.72488	<65	Stage III/IV	G3	NO	NO	CR			high
148	TCGA.24.2293.01A	7.54415	<65		G3	NO	NO	PR			low
149	TCGA.24.2297.01A	8.45289	<65	Stage III/IV	G3	NO	NO	CR			high
150	TCGA.24.2298.01A	8.51254	<65	Stage III/IV	G3	NO	NO	CR			high
151	TCGA.25.1312.01A	8.1117	>65	Stage III/IV	G3	NO	NO				low
152	TCGA.25.1313.01A	7.91395	<65	Stage III/IV	G3	NO		CR			low
153	TCGA.25.1314.01A	8.98129	<65	Stage III/IV	G3	NO	NO	PR			high
154	TCGA.25.1315.01A	8.57945	<65	Stage III/IV	G3	NO	NO	PR			high
155	TCGA.25.1316.01A	9.12613	<65	Stage III/IV	G3	NO	NO	PD			high
156	TCGA.25.1317.01A	7.92006	>65	Stage III/IV	G3	NO	NO				low
157	TCGA.25.1318.01A	7.83017	<65	Stage III/IV	G3	NO	NO	PR			low
158	TCGA.25.1319.01A	8.20803	>65	Stage III/IV	G3	NO	NO				low
159	TCGA.25.1320.01A	8.87069	>65	Stage III/IV	G3	NO	NO	PD			high
160	TCGA.25.1321.01A	8.21809	>65	Stage III/IV	G3	NO	NO	CR			low
161	TCGA.25.1322.01A	9.0956	<65	Stage III/IV	G3	NO	NO				high
162	TCGA.25.1323.01A	8.72364	>65	Stage III/IV	G3	NO	NO	CR			high
163	TCGA.25.1324.01A	8.19111	>65	Stage III/IV	G3	NO	NO				low
164	TCGA.25.1326.01A	8.50402	<65	Stage III/IV	G3	NO	NO	PR			high
165	TCGA.25.1328.01A	5.34149	<65	Stage III/IV	G3	NO	NO	PR			low
166	TCGA.25.1329.01A	8.62944	>65	Stage III/IV	G3	NO					high
167	TCGA.25.1623.01A	8.21348	>65	Stage III/IV	G3	NO	NO	CR			low
168	TCGA.25.1625.01A	6.6618	>65	Stage III/IV	G3	NO	NO	SD			low
169	TCGA.25.1626.01A	7.74135	>65	Stage III/IV	G3	NO	NO	PR			low
170	TCGA.25.1627.01A	8.91954	>65	Stage III/IV	G3	NO	NO				high
171	TCGA.25.1628.01A	7.89142	>65	Stage III/IV	G3	NO	NO	SD			low
172	TCGA.25.1630.01A	8.24002	>65	Stage III/IV	G3	NO	NO	CR			low
173	TCGA.25.1631.01A	7.70448	>65	Stage III/IV	G3	NO	NO				low
174	TCGA.25.1632.01A	7.17364	>65	Stage III/IV	G3	NO	NO	CR			low
175	TCGA.25.1633.01A	6.91021	<65	Stage III/IV	G3	NO	NO	CR			low
176	TCGA.25.1634.01A	8.03226	>65	Stage III/IV	G3	NO	NO	CR			low
177	TCGA.25.1635.01A	8.89897	>65	Stage III/IV	G3	NO	NO	CR			high
178	TCGA.25.1870.01A	6.93198	<65	Stage III/IV	G3	NO	NO	PR			low
179	TCGA.25.1871.01A	8.86692	>65	Stage III/IV	G3	NO	NO	PD			high
180	TCGA.25.2042.01A	7.23753	<65	Stage III/IV	G3	NO	NO	PD			low
181	TCGA.25.2391.01A	7.8108	<65	Stage III/IV	G3	NO	NO	CR			low
182	TCGA.25.2392.01A	8.01114	>65	Stage III/IV	G3	NO	NO				low
183	TCGA.25.2393.01A	8.61421	>65	Stage III/IV	G3	NO	NO	PR			high
184	TCGA.25.2396.01A	8.89666	>65	Stage III/IV	G3	NO	NO				high
185	TCGA.25.2397.01A	7.30016	<65	Stage III/IV	G3	NO	NO				low
186	TCGA.25.2398.01A	7.48959	>65	Stage III/IV	G3	NO	NO	CR			low
187	TCGA.25.2399.01A	8.69287	>65	Stage III/IV	G3	NO	NO	PR			high
188	TCGA.25.2400.01A	7.88228	>65	Stage III/IV	G3	NO	NO	CR			low
189	TCGA.25.2401.01A	8.03357	<65	Stage III/IV	G3	NO	NO				low
190	TCGA.25.2404.01A	8.36114	<65	Stage III/IV	G3	NO	NO	CR			high
191	TCGA.25.2409.01A	7.40043	>65	Stage III/IV	G3	NO	NO	CR			low
192	TCGA.29.1688.01A	9.02383	<65	Stage III/IV	G2	NO	NO	SD		YES	high
193	TCGA.29.1690.01A	6.87407	>65	Stage III/IV	G2	NO	NO				low
194	TCGA.29.1691.01A	9.66542	<65	Stage III/IV	G2	NO	NO	CR			high
195	TCGA.29.1693.01A	7.49225	>65	Stage III/IV	G3	NO	NO	CR	YES	YES	low
196	TCGA.29.1694.01A	7.37006	<65	Stage III/IV	GX	NO	NO	SD			low
197	TCGA.29.1695.01A	9.11068	<65	Stage III/IV	G2	NO	NO				high
198	TCGA.29.1696.01A	8.83262	<65	Stage III/IV	G2	NO	NO	PR	NO		high
199	TCGA.29.1697.01A	8.54792	<65	Stage III/IV	G3	NO	NO	CR			high
200	TCGA.29.1698.01A	7.80102	<65	Stage III/IV	G3	NO	NO	CR			low
201	TCGA.29.1699.01A	7.79805	<65	Stage III/IV	G3	NO			YES		low
202	TCGA.29.1701.01A	10.9414	<65	Stage III/IV	G3	NO	NO	PR	YES	YES	high
203	TCGA.29.1702.01A	9.1798	>65	Stage III/IV	G3	NO	NO	CR			high
204	TCGA.29.1703.01A	8.92279	<65	Stage III/IV	G2	NO	NO	CR			high
205	TCGA.29.1705.01A	8.92384	<65	Stage III/IV	G2	NO	NO	CR			high
206	TCGA.29.1710.01A	6.91955	<65	Stage III/IV	G2	NO	NO	PR			low
207	TCGA.29.1711.01A	7.06642	<65	Stage III/IV	G2	NO	NO	CR			low
208	TCGA.29.1761.01A	9.34083	>65	Stage III/IV	G3	NO	NO	SD			high
209	TCGA.29.1762.01A	9.68328	<65	Stage III/IV	G2	NO	NO	CR			high
210	TCGA.29.1763.01A	7.47591	<65	Stage I/II	G2	NO	NO	CR			low
211	TCGA.29.1770.01A	8.86126	<65	Stage III/IV	G2	NO	NO	CR			high
212	TCGA.29.1770.02A	7.90871	<65	Stage III/IV	G2	NO	NO	CR			low
213	TCGA.29.1776.01A	7.21516	<65	Stage III/IV	G3	NO	NO	SD			low
214	TCGA.29.1778.01A	6.93355	>65	Stage III/IV	G3	NO	NO	CR			low
215	TCGA.29.1781.01A	9.34782	>65	Stage III/IV	G3	NO	NO	CR			high
216	TCGA.29.1783.01A	7.98256	<65	Stage III/IV	G3	NO	NO				low
217	TCGA.29.1784.01A	8.89342	<65	Stage III/IV	G3	NO	NO	CR	YES		high
218	TCGA.29.1785.01A	8.68732	<65	Stage III/IV	G3	NO	NO	CR	YES		high
219	TCGA.29.2414.01A	8.00845	>65	Stage III/IV	G2	NO	NO	CR		NO	low
220	TCGA.29.2414.02A	8.58387	>65	Stage III/IV	G2	NO	NO	CR		NO	high
221	TCGA.29.2425.01A	7.65415	<65	Stage III/IV	G2	NO	NO	CR	NO		low
222	TCGA.29.2427.01A	7.95318	<65	Stage III/IV	G3	NO	NO	CR			low
223	TCGA.29.2428.01A	8.79502	<65	Stage III/IV	G3	NO	NO	CR	YES		high
224	TCGA.29.A5NZ.01A	9.10742	>65	Stage III/IV	G3	NO	NO				high
225	TCGA.30.1718.01A	9.08768	<65	Stage III/IV	G3	NO	NO		NO	NO	high
226	TCGA.30.1855.01A	9.44172	<65	Stage III/IV	G3	NO	NO		NO	NO	high
227	TCGA.30.1857.01A	9.21531	<65	Stage III/IV	G3	NO	NO				high
228	TCGA.30.1860.01A	8.97073	<65	Stage III/IV	G3	NO	NO	CR	NO	NO	high
229	TCGA.30.1861.01A	8.05952	>65	Stage III/IV	G3	NO					low
230	TCGA.30.1862.01A	6.91394	>65	Stage III/IV	G2	NO	NO		NO		low
231	TCGA.30.1891.01A	7.98039	<65	Stage III/IV	G2	NO	NO	PR	NO	NO	low
232	TCGA.31.1944.01A	7.99511	<65	Stage III/IV	G3	NO	NO	CR	YES	YES	low
233	TCGA.31.1946.01A	7.78249	<65	Stage III/IV	G3	NO	NO		NO	YES	low
234	TCGA.31.1951.01A	7.8211	<65	Stage III/IV	G3	NO	NO		YES	YES	low
235	TCGA.31.1953.01A	8.15227	<65	Stage III/IV	G3	NO	NO	PD	NO	NO	low
236	TCGA.31.1956.01A	8.31049	<65	Stage III/IV	G3	NO	NO		YES	NO	low
237	TCGA.31.1959.01A	8.00785	<65	Stage III/IV	G2	NO	NO		YES	YES	low
238	TCGA.36.1568.01A	6.70748	<65	Stage III/IV	G3	NO	NO	PR	NO		low
239	TCGA.36.1569.01A	6.4602	<65	Stage III/IV	G3	NO	NO	PR	YES		low
240	TCGA.36.1570.01A	8.62714	<65	Stage III/IV	G3	NO	NO	PR	YES	YES	high
241	TCGA.36.1571.01A	9.05812	<65	Stage III/IV	G3	NO	NO	CR	NO	NO	high
242	TCGA.36.1574.01A	9.31774	<65	Stage III/IV	G3	NO	NO	CR			high
243	TCGA.36.1575.01A	8.53249	>65	Stage III/IV	G3	NO	NO		NO	NO	high
244	TCGA.36.1576.01A	8.76183	>65	Stage III/IV	G3	NO	NO	CR	YES	YES	high
245	TCGA.36.1577.01A	9.81307	<65	Stage I/II	G2	NO	YES	CR			high
246	TCGA.36.1578.01A	7.32792	<65	Stage III/IV	G3	NO	NO			NO	low
247	TCGA.36.1580.01A	6.84613	>65	Stage III/IV	G3	NO	NO				low
248	TCGA.36.1581.01A	10.2364	<65	Stage I/II	G3	NO	NO	CR			high
249	TCGA.3P.A9WA.01A	9.1852	<65	Stage I/II	G3	NO	NO	CR			high
250	TCGA.57.1582.01A	9.48788	<65	Stage III/IV	G3	NO	NO	PD	YES	YES	high
251	TCGA.57.1583.01A	8.58048	<65	Stage III/IV	G3	NO	NO		NO	NO	high
252	TCGA.57.1584.01A	6.99755	<65	Stage III/IV	G3	NO	NO		YES	YES	low
253	TCGA.57.1585.01A	8.37167	<65	Stage III/IV	G3	NO	NO	PD	YES	YES	high
254	TCGA.57.1993.01A	8.85646	<65	Stage III/IV	G3	NO	NO		YES	YES	high
255	TCGA.57.1994.01A	9.04381	<65			NO	NO				high
256	TCGA.59.2348.01A	8.69784	<65	Stage III/IV	G3	NO		CR			high
257	TCGA.59.2350.01A	8.60081	<65	Stage III/IV	G3	NO		PR			high
258	TCGA.59.2351.01A	8.69411	<65	Stage III/IV	G3	NO		CR			high
259	TCGA.59.2352.01A	7.28659	>65	Stage III/IV	G3	NO					low
260	TCGA.59.2354.01A	7.69158	<65	Stage III/IV	G3	NO		SD	YES		low
261	TCGA.59.2355.01A	6.8903	<65	Stage III/IV	G3	NO			YES		low
262	TCGA.59.2363.01A	9.10953	<65	Stage III/IV	G3	NO	NO	CR	NO	NO	high
263	TCGA.59.A5PD.01A	9.15326	<65	Stage I/II	G3	NO			YES	YES	high
264	TCGA.5X.AA5U.01A	8.61049	<65	Stage I/II	GX	NO	NO	CR	NO	NO	high
265	TCGA.61.1721.01A	3.67423	<65	Stage III/IV	G1	YES	NO	CR	YES	YES	low
266	TCGA.61.1724.01A	8.36331	<65	Stage III/IV	G3	NO	NO	PD	YES	YES	high
267	TCGA.61.1725.01A	8.36176	<65	Stage III/IV	G3	NO	NO	SD	YES	YES	high
268	TCGA.61.1728.01A	8.88728	<65	Stage III/IV	G3	NO	NO	CR	NO	NO	high
269	TCGA.61.1733.01A	8.19291	>65	Stage III/IV	G3	NO	NO	SD	YES	YES	low
270	TCGA.61.1736.01B	9.10696	<65	Stage III/IV	G3	NO	NO	CR	YES	YES	high
271	TCGA.61.1737.01A	8.65233	<65	Stage III/IV	G3	NO	NO	CR	YES	YES	high
272	TCGA.61.1738.01A	8.79532	<65	Stage III/IV	G3	NO	NO	PD	YES	YES	high
273	TCGA.61.1740.01A	8.53734	>65	Stage III/IV	G3	NO	NO	PD	YES	YES	high
274	TCGA.61.1741.01A	8.16298	>65	Stage III/IV	G3	NO	NO	CR		NO	low
275	TCGA.61.1743.01A	8.03217	<65	Stage I/II	G2	NO	NO	CR			low
276	TCGA.61.1900.01A	9.32229	<65	Stage III/IV	G3	NO	NO	SD	NO	NO	high
277	TCGA.61.1907.01A	8.64721	<65	Stage III/IV	G3	NO	NO	SD		YES	high
278	TCGA.61.1910.01A	7.80974	<65	Stage I/II	G3	NO	NO	CR	YES	YES	low
279	TCGA.61.1914.01A	8.65291	>65	Stage III/IV	G3	NO	NO	CR	YES	YES	high
280	TCGA.61.1917.01A	9.09749	<65	Stage III/IV	G3	NO	NO	CR		NO	high
281	TCGA.61.1918.01A	6.61825	<65	Stage III/IV	G3	NO	NO	CR		YES	low
282	TCGA.61.1919.01A	9.11768	<65	Stage III/IV	G2	NO	NO	CR			high
283	TCGA.61.1995.01A	8.38709	<65	Stage III/IV	G3	NO	NO	SD	YES	YES	high
284	TCGA.61.1998.01A	8.73869	<65	Stage III/IV	G3	NO	NO		YES	YES	high
285	TCGA.61.2000.01A	8.9555	>65	Stage III/IV	G3	NO	NO	SD	YES	YES	high
286	TCGA.61.2002.01A	7.95417	<65	Stage III/IV	G3	NO	NO	PD	YES	YES	low
287	TCGA.61.2003.01A	8.39052	<65	Stage III/IV	G2	NO	NO	PD	YES	YES	high
288	TCGA.61.2008.01A	7.95758	<65	Stage I/II	G2	NO	NO	CR	YES	YES	low
289	TCGA.61.2008.02A	8.71766	<65	Stage I/II	G2	NO	NO	CR	YES	YES	high
290	TCGA.61.2009.01A	8.76804	>65	Stage III/IV	G3	NO	NO	CR	YES	YES	high
291	TCGA.61.2012.01A	8.35131	>65	Stage I/II	G2	NO	YES		YES	YES	low
292	TCGA.61.2016.01A	7.51213	<65	Stage III/IV	G3	NO	NO	PD	YES	YES	low
293	TCGA.61.2088.01A	7.75061	<65	Stage III/IV	G3	NO	NO		NO	NO	low
294	TCGA.61.2092.01A	8.11619	<65	Stage III/IV	G3	NO	NO	CR	NO	NO	low
295	TCGA.61.2094.01A	8.27185	<65	Stage III/IV	G3	NO	NO	CR			low
296	TCGA.61.2095.01A	6.32303	<65	Stage III/IV	G2	NO	NO	CR		YES	low
297	TCGA.61.2097.01A	7.02502	>65	Stage I/II	G2	NO	NO	CR	YES	YES	low
298	TCGA.61.2098.01A	8.87098	<65	Stage III/IV	G2	NO	NO	CR		NO	high
299	TCGA.61.2101.01A	7.63485	<65	Stage III/IV	G2	NO	NO	PR			low
300	TCGA.61.2102.01A	9.33795	>65	Stage III/IV	G3	NO	NO				high
301	TCGA.61.2104.01A	6.95216	<65	Stage I/II	G2	NO	NO	CR		NO	low
302	TCGA.61.2109.01A	7.82325	<65	Stage III/IV	G3	NO	NO		NO	NO	low
303	TCGA.61.2110.01A	7.71493	<65	Stage III/IV		NO	NO	PD			low
304	TCGA.61.2111.01A	8.7579	<65	Stage III/IV	G3	NO	NO	CR			high
305	TCGA.61.2113.01A	8.49573	<65	Stage I/II	G3	NO	NO		YES	YES	high
306	TCGA.OY.A56P.01A	7.87058	<65	Stage III/IV	G3	NO	NO	CR	NO	NO	low
307	TCGA.OY.A56Q.01A	6.95372	>65	Stage I/II	G3	NO	NO	CR	NO	NO	low
308	TCGA.VG.A8LO.01A	8.07633	<65	Stage III/IV	GB	NO					low
309	TCGA.WR.A838.01A	8.69641	>65	Stage III/IV	G3	NO	NO	PD	YES	YES	high
