# Supplementary material for: NUF2 promotes tumorigenesis by interacting with HNRNPA2B1 via PI3K/AKT/mTOR pathway in ovarian cancer
Source: J Ovarian Res. 2023 Jan 20;16:17. doi: 10.1186/s13048-023-01101-9 (PMC9862784; doi:10.1186/s13048-023-01101-9)
Supplement: Supplementary file 4 — Additional file 4. [file 13048_2023_1101_MOESM4_ESM.xlsx]

## Sheet: nx1(1)
	HNRNPA2B1	gg	HALLMARK_ADIPOGENESIS	HALLMARK_ALLOGRAFT_REJECTION	HALLMARK_ANDROGEN_RESPONSE	HALLMARK_ANGIOGENESIS	HALLMARK_APICAL_JUNCTION	HALLMARK_APICAL_SURFACE	HALLMARK_APOPTOSIS	HALLMARK_BILE_ACID_METABOLISM	HALLMARK_CHOLESTEROL_HOMEOSTASIS	HALLMARK_COAGULATION	HALLMARK_COMPLEMENT	HALLMARK_DNA_REPAIR	HALLMARK_E2F_TARGETS	HALLMARK_EPITHELIAL_MESENCHYMAL_TRANSITION	HALLMARK_ESTROGEN_RESPONSE_EARLY	HALLMARK_ESTROGEN_RESPONSE_LATE	HALLMARK_FATTY_ACID_METABOLISM	HALLMARK_G2M_CHECKPOINT	HALLMARK_GLYCOLYSIS	HALLMARK_HEDGEHOG_SIGNALING	HALLMARK_HEME_METABOLISM	HALLMARK_HYPOXIA	HALLMARK_IL2_STAT5_SIGNALING	HALLMARK_IL6_JAK_STAT3_SIGNALING	HALLMARK_INFLAMMATORY_RESPONSE	HALLMARK_INTERFERON_ALPHA_RESPONSE	HALLMARK_INTERFERON_GAMMA_RESPONSE	HALLMARK_KRAS_SIGNALING_DN	HALLMARK_KRAS_SIGNALING_UP	HALLMARK_MITOTIC_SPINDLE	HALLMARK_MTORC1_SIGNALING	HALLMARK_MYC_TARGETS_V1	HALLMARK_MYC_TARGETS_V2	HALLMARK_MYOGENESIS	HALLMARK_NOTCH_SIGNALING	HALLMARK_OXIDATIVE_PHOSPHORYLATION	HALLMARK_P53_PATHWAY	HALLMARK_PANCREAS_BETA_CELLS	HALLMARK_PEROXISOME	HALLMARK_PI3K_AKT_MTOR_SIGNALING	HALLMARK_PROTEIN_SECRETION	HALLMARK_REACTIVE_OXYGEN_SPECIES_PATHWAY	HALLMARK_SPERMATOGENESIS	HALLMARK_TGF_BETA_SIGNALING	HALLMARK_TNFA_SIGNALING_VIA_NFKB	HALLMARK_UNFOLDED_PROTEIN_RESPONSE	HALLMARK_UV_RESPONSE_DN
TCGA.23.1120.01A	6.32605	high	0.80111	0.750873	0.757856	0.612127	0.687908	0.531365	0.835701	0.479287	0.821634	0.632862	0.705169	0.859703	0.877053	0.748004	0.665061	0.677391	0.715931	0.825341	0.778053	0.513285	0.631778	0.716858	0.685479	0.742615	0.619212	1.00833	0.919902	0.231463	0.622433	0.772287	0.89003	1.02827	0.86522	0.525938	0.76675	0.976243	0.792185	0.119555	0.70767	0.777777	0.862868	0.850957	0.326812	0.85944	0.794481	0.883921	0.704766
TCGA.29.1695.01A	6.72176	high	0.820344	0.727686	0.798822	0.714819	0.712829	0.548749	0.863676	0.501373	0.830283	0.672437	0.722518	0.859203	0.902726	0.866896	0.689779	0.693015	0.748086	0.858788	0.783956	0.613494	0.6384	0.743923	0.699419	0.746215	0.648462	0.915031	0.873238	0.229641	0.677376	0.812647	0.907843	1.02893	0.889774	0.562726	0.79248	0.960847	0.804753	0.121579	0.708569	0.819133	0.888496	0.876988	0.333455	0.878	0.83493	0.900958	0.74205
TCGA.61.2003.01A	6.21324	high	0.817344	0.721519	0.780109	0.735225	0.74852	0.609703	0.859589	0.528907	0.826277	0.693615	0.724277	0.843295	0.846768	0.87033	0.729382	0.736993	0.729941	0.811112	0.79844	0.645723	0.658432	0.770565	0.719337	0.779058	0.643798	0.905248	0.857968	0.270785	0.697076	0.801765	0.878962	1.00485	0.845557	0.617506	0.855247	0.953998	0.807991	0.134119	0.719866	0.806385	0.884005	0.885952	0.315836	0.912972	0.834834	0.884574	0.76591
TCGA.13.1404.01A	6.48227	high	0.823172	0.668491	0.771086	0.71126	0.657819	0.534655	0.8045	0.473301	0.799933	0.618362	0.671791	0.868964	0.936124	0.801178	0.67853	0.692947	0.74471	0.879444	0.776104	0.50633	0.621113	0.731443	0.660771	0.661866	0.55742	0.897641	0.832273	0.23394	0.623184	0.778161	0.887993	1.0385	0.88769	0.549932	0.750119	0.989351	0.783476	0.128725	0.711146	0.782307	0.832894	0.855352	0.31432	0.851987	0.765926	0.895725	0.717059
TCGA.23.1027.01A	5.14819	low	0.824317	0.699698	0.754507	0.702642	0.678456	0.525217	0.85102	0.48621	0.813155	0.687342	0.69502	0.880023	0.872194	0.82499	0.712079	0.733234	0.741465	0.823186	0.803587	0.545434	0.616587	0.754116	0.690438	0.740811	0.621078	0.933172	0.856892	0.26112	0.643683	0.766106	0.890408	1.02892	0.924849	0.563662	0.775136	0.981988	0.806787	0.102663	0.71749	0.77568	0.823047	0.896851	0.278796	0.837121	0.856363	0.886241	0.682958
TCGA.23.1022.01A	4.95559	low	0.800783	0.5219	0.722477	0.583009	0.675	0.53607	0.723341	0.506591	0.797998	0.59819	0.59325	0.867334	0.862388	0.678808	0.671195	0.682856	0.712677	0.810286	0.765624	0.583619	0.628586	0.697618	0.600281	0.580423	0.419887	0.691542	0.649837	0.286636	0.5393	0.757404	0.8527	1.01763	0.902481	0.575648	0.774681	0.989913	0.744928	0.161363	0.714713	0.760059	0.825832	0.847976	0.332407	0.797709	0.640789	0.860069	0.653358
TCGA.61.2088.01A	6.93667	high	0.755176	0.44432	0.683182	0.601159	0.632112	0.535776	0.703808	0.460131	0.698505	0.527373	0.533488	0.826544	0.790988	0.590193	0.642905	0.61893	0.674083	0.769315	0.712161	0.538273	0.608166	0.68497	0.563759	0.479864	0.386734	0.734633	0.6399	0.2596	0.47202	0.762573	0.788779	0.977744	0.857432	0.556728	0.729633	0.888156	0.739049	0.0976363	0.674124	0.74439	0.787315	0.784027	0.290247	0.848375	0.616814	0.83967	0.627098
TCGA.13.1507.01A	5.29037	low	0.822228	0.748663	0.771359	0.676643	0.656855	0.513082	0.85288	0.52662	0.858539	0.662496	0.728634	0.863595	0.862474	0.829426	0.668852	0.695464	0.751438	0.796787	0.800898	0.467637	0.633419	0.766317	0.694831	0.732002	0.630588	0.979278	0.911202	0.242691	0.661705	0.699929	0.900715	1.01879	0.850816	0.553791	0.692992	1.00392	0.81351	0.166315	0.72866	0.801222	0.858729	0.874788	0.347992	0.829462	0.831617	0.875726	0.688993
TCGA.61.1725.01A	5.49109	low	0.843657	0.696363	0.782802	0.730571	0.658541	0.547995	0.803123	0.519894	0.811089	0.643017	0.691353	0.881819	0.884582	0.801319	0.704439	0.722837	0.757953	0.819132	0.793989	0.530572	0.62753	0.738755	0.657916	0.642968	0.598792	0.922233	0.862005	0.234664	0.637331	0.726299	0.899268	1.03626	0.91402	0.56972	0.734377	1.0098	0.794651	0.133527	0.737549	0.763691	0.837386	0.87479	0.324632	0.831714	0.767593	0.887894	0.675774
TCGA.31.1944.01A	5.75799	low	0.8306	0.647154	0.79605	0.713441	0.691379	0.582449	0.814023	0.49946	0.8197	0.664127	0.693935	0.861634	0.880201	0.796349	0.730102	0.725832	0.750857	0.840716	0.819711	0.58069	0.636874	0.772201	0.684889	0.66963	0.595245	0.875171	0.815138	0.250962	0.641533	0.786947	0.899218	1.0233	0.893444	0.570998	0.824461	0.971908	0.806813	0.153229	0.722177	0.786236	0.87604	0.885233	0.337183	0.875052	0.790381	0.886893	0.7136
TCGA.61.2092.01A	5.86396	low	0.837419	0.549923	0.784564	0.518502	0.589975	0.4985	0.763113	0.533156	0.808792	0.5127	0.571741	0.882748	0.867192	0.564377	0.680082	0.705646	0.803805	0.821727	0.80994	0.460785	0.651355	0.715283	0.587236	0.519443	0.450574	0.836394	0.735738	0.225014	0.52173	0.756851	0.900106	1.04462	0.948413	0.477602	0.69245	1.0179	0.808918	0.199475	0.767441	0.799107	0.882998	0.896408	0.301073	0.775791	0.691485	0.900221	0.639794
TCGA.29.1710.01A	6.48241	high	0.815444	0.820381	0.78615	0.688198	0.718768	0.591843	0.881465	0.491563	0.806825	0.673462	0.742795	0.841739	0.803821	0.82852	0.69806	0.692659	0.738399	0.75481	0.787844	0.584125	0.66144	0.763832	0.728061	0.78481	0.660525	0.961549	0.911737	0.268411	0.666316	0.77382	0.857015	0.995534	0.835553	0.582635	0.77063	0.950704	0.832516	0.126629	0.702268	0.810176	0.886517	0.898764	0.324915	0.864711	0.85231	0.880601	0.723748
TCGA.36.1571.01A	6.07079	high	0.801539	0.52247	0.771942	0.603604	0.651679	0.509197	0.753488	0.501526	0.821629	0.549164	0.578373	0.853367	0.890782	0.694156	0.690884	0.698105	0.712436	0.854667	0.779607	0.593829	0.629805	0.704318	0.610446	0.524834	0.480029	0.897626	0.770062	0.243141	0.545711	0.819677	0.906263	1.03121	0.901608	0.55303	0.762595	0.957251	0.759265	0.119743	0.736025	0.789336	0.872129	0.844801	0.374004	0.841555	0.667009	0.909326	0.682806
TCGA.23.1118.01A	6.72531	high	0.821292	0.708163	0.785916	0.662057	0.638317	0.494959	0.832362	0.512381	0.814974	0.644106	0.698023	0.866149	0.923974	0.771893	0.683711	0.723724	0.74211	0.872671	0.788539	0.526247	0.622816	0.715191	0.668853	0.707073	0.603597	0.957557	0.877241	0.237182	0.632555	0.775009	0.917948	1.04812	0.921219	0.532015	0.742715	0.993741	0.794339	0.183055	0.746595	0.788462	0.861193	0.886731	0.331605	0.827915	0.807119	0.90398	0.688603
TCGA.29.1694.01A	6.01964	high	0.843205	0.673905	0.793437	0.754723	0.71145	0.581857	0.833315	0.533452	0.819855	0.670969	0.693777	0.83056	0.812924	0.854984	0.75239	0.756879	0.744802	0.785883	0.815648	0.585161	0.654126	0.760979	0.678233	0.668336	0.626871	0.942435	0.869815	0.276524	0.668597	0.770666	0.885335	0.998992	0.870485	0.60148	0.798527	0.97149	0.818396	0.180338	0.736796	0.775753	0.868686	0.884702	0.286357	0.865026	0.825194	0.8846	0.746901
TCGA.25.1318.01A	5.68096	low	0.827306	0.64957	0.795046	0.735281	0.719491	0.572503	0.809421	0.524997	0.83294	0.679273	0.66793	0.822792	0.825295	0.828794	0.737967	0.744102	0.729407	0.79688	0.80165	0.61465	0.647125	0.775611	0.655626	0.649551	0.597578	0.851911	0.811582	0.299371	0.638477	0.802548	0.88982	0.997735	0.86126	0.598671	0.768376	0.967494	0.805975	0.135081	0.73074	0.795824	0.894867	0.864073	0.301608	0.878396	0.795444	0.892351	0.752775
TCGA.25.1870.01A	6.15832	high	0.803385	0.641681	0.759738	0.644467	0.662656	0.538847	0.802689	0.478437	0.791008	0.623403	0.658352	0.845585	0.772722	0.705335	0.664342	0.670315	0.725569	0.738737	0.751336	0.565545	0.640532	0.73094	0.638375	0.620908	0.538633	0.861266	0.799487	0.243506	0.621052	0.744526	0.84855	1.01038	0.867133	0.549444	0.758194	0.962414	0.785361	0.118507	0.709741	0.762018	0.875061	0.847165	0.302979	0.875371	0.773998	0.887018	0.689944
TCGA.23.1028.01A	6.18882	high	0.822741	0.751841	0.810979	0.711188	0.651697	0.543274	0.833483	0.514304	0.844288	0.644463	0.724352	0.872508	0.888898	0.740441	0.719331	0.748771	0.748875	0.848302	0.788027	0.557805	0.66097	0.753265	0.692786	0.747428	0.625231	0.936088	0.883931	0.261068	0.638422	0.770118	0.91613	1.03596	0.918091	0.554365	0.722578	0.99322	0.789686	0.217494	0.740967	0.780328	0.879218	0.893084	0.356323	0.818742	0.842734	0.914106	0.709496
TCGA.24.1469.01A	6.46534	high	0.777817	0.673827	0.76392	0.627793	0.668988	0.542285	0.810602	0.474657	0.811974	0.624296	0.669315	0.872147	0.942608	0.72736	0.704109	0.707372	0.700032	0.896882	0.780942	0.596407	0.631124	0.729256	0.648123	0.694461	0.563164	0.919833	0.843118	0.27401	0.597047	0.820531	0.890088	1.03566	0.900509	0.525129	0.746789	0.961403	0.777523	0.257544	0.706826	0.800784	0.864794	0.868923	0.398549	0.82859	0.759897	0.891649	0.666427
TCGA.29.1705.01A	5.97834	low	0.836479	0.661146	0.787073	0.730802	0.711178	0.546013	0.813616	0.510559	0.830688	0.675643	0.685053	0.870994	0.887893	0.8539	0.731389	0.733909	0.741557	0.853314	0.788728	0.609341	0.63358	0.758003	0.671735	0.646429	0.593382	0.825683	0.794888	0.261433	0.640734	0.804351	0.897311	1.02839	0.892157	0.585101	0.771118	0.988635	0.799636	0.20982	0.730863	0.799751	0.86164	0.89208	0.321721	0.865529	0.781968	0.886239	0.743043
TCGA.13.1410.01A	6.41531	high	0.816871	0.686015	0.759623	0.723958	0.693156	0.570913	0.831391	0.502864	0.847448	0.664941	0.702156	0.857174	0.900452	0.801302	0.702272	0.719195	0.722963	0.856088	0.788359	0.571445	0.642213	0.739122	0.669567	0.687893	0.587839	0.997523	0.890611	0.244232	0.63367	0.795728	0.882849	1.01594	0.882679	0.556277	0.786489	0.978255	0.80092	0.145771	0.702845	0.792287	0.870695	0.877115	0.342874	0.87928	0.78951	0.888629	0.719681
TCGA.24.1426.01A	5.85524	low	0.789833	0.540753	0.728229	0.602233	0.652843	0.523276	0.745849	0.453087	0.786186	0.58016	0.611488	0.848756	0.851986	0.689796	0.648448	0.670757	0.694856	0.80318	0.761503	0.563522	0.627942	0.726519	0.594637	0.574401	0.465248	0.836163	0.750499	0.265866	0.567356	0.768174	0.86248	1.01005	0.877815	0.581108	0.760677	0.970156	0.759085	0.186714	0.711614	0.772574	0.851251	0.846084	0.317492	0.836764	0.676751	0.879749	0.664207
TCGA.20.1687.01A	5.50863	low	0.836923	0.703059	0.79443	0.712103	0.676275	0.592515	0.829771	0.53822	0.824948	0.635722	0.688365	0.843734	0.787325	0.784147	0.744747	0.751599	0.737681	0.754948	0.78336	0.590603	0.638905	0.745553	0.668082	0.659474	0.601737	0.934003	0.872969	0.26513	0.654386	0.745708	0.87716	1.00905	0.875515	0.565682	0.801383	0.997551	0.819165	0.15194	0.742448	0.771807	0.87518	0.891884	0.28136	0.863723	0.794977	0.884345	0.728996
TCGA.13.0884.01B	6.0035	low	0.808517	0.734908	0.764597	0.647946	0.665622	0.545893	0.799082	0.476178	0.796014	0.631231	0.687386	0.856824	0.875889	0.784725	0.701396	0.706895	0.70888	0.836159	0.732561	0.525733	0.617193	0.704759	0.673707	0.638691	0.579482	0.969008	0.887238	0.225234	0.609826	0.767152	0.86641	1.0272	0.884772	0.577275	0.684908	0.97689	0.786512	0.0929135	0.705046	0.770371	0.835013	0.878669	0.305608	0.858782	0.757653	0.872045	0.698382
TCGA.13.1489.01A	6.66591	high	0.798145	0.536497	0.76094	0.566145	0.639733	0.510274	0.767045	0.512281	0.78684	0.591379	0.642652	0.882684	0.902177	0.656567	0.662729	0.700988	0.733964	0.841229	0.776805	0.564525	0.627716	0.700568	0.609249	0.584462	0.485137	0.835343	0.740994	0.269647	0.567749	0.756947	0.876002	1.03556	0.910233	0.545298	0.720624	1.00264	0.760145	0.194326	0.751617	0.771077	0.862949	0.857818	0.387296	0.807407	0.695142	0.880564	0.637853
TCGA.29.1697.01A	6.85791	high	0.821285	0.554077	0.769652	0.590329	0.628791	0.564402	0.782261	0.536205	0.841117	0.592413	0.640388	0.866044	0.947712	0.646651	0.703242	0.733763	0.770619	0.897324	0.817235	0.588966	0.655108	0.723898	0.604911	0.545211	0.480066	0.949633	0.807245	0.263807	0.570003	0.810766	0.932411	1.04033	0.901907	0.542669	0.736073	0.99814	0.775391	0.175932	0.761285	0.806474	0.865251	0.868952	0.395499	0.81755	0.68297	0.900846	0.674044
TCGA.04.1362.01A	5.5223	low	0.803717	0.624995	0.784231	0.628256	0.658555	0.569954	0.831955	0.477411	0.795904	0.629491	0.675723	0.847186	0.86675	0.680576	0.72335	0.734779	0.712744	0.830311	0.776962	0.607463	0.650635	0.732204	0.650915	0.664313	0.581104	0.919524	0.820947	0.288348	0.601914	0.787738	0.87122	1.0128	0.846115	0.556008	0.783518	0.97623	0.805304	0.146315	0.712541	0.786421	0.877289	0.863586	0.338488	0.859505	0.80335	0.872027	0.691532
TCGA.29.1688.01A	6.1237	high	0.837329	0.743514	0.80365	0.698479	0.667505	0.51207	0.848964	0.501036	0.887823	0.634709	0.720044	0.877571	0.933959	0.785417	0.727906	0.739048	0.755331	0.878461	0.773554	0.596263	0.630001	0.738691	0.693244	0.738546	0.645167	1.00207	0.922795	0.229407	0.639177	0.786746	0.924258	1.04023	0.90073	0.538706	0.701952	0.992852	0.793165	0.127592	0.731701	0.788348	0.860864	0.90451	0.352563	0.85549	0.813975	0.899045	0.696964
TCGA.25.1313.01A	6.03579	high	0.82673	0.692495	0.812081	0.69753	0.681319	0.549535	0.839985	0.535263	0.823785	0.659176	0.725568	0.848504	0.813253	0.749268	0.711706	0.720687	0.739987	0.788119	0.773314	0.595899	0.637111	0.729018	0.659724	0.677246	0.623034	1.01549	0.914032	0.2587	0.648048	0.768124	0.87257	1.01356	0.836381	0.571323	0.798982	0.985334	0.791475	0.14755	0.716778	0.787614	0.889361	0.887345	0.285306	0.882305	0.784915	0.885459	0.72735
TCGA.24.1616.01A	5.59347	low	0.82647	0.606188	0.783236	0.621517	0.66508	0.571276	0.795508	0.524417	0.811786	0.623681	0.657596	0.844691	0.891468	0.723383	0.746477	0.734063	0.737588	0.835441	0.810307	0.583253	0.643081	0.748567	0.626297	0.633909	0.532705	0.832641	0.765423	0.283834	0.579066	0.77396	0.880379	1.02292	0.89519	0.561094	0.791488	0.983012	0.77516	0.114171	0.754616	0.76218	0.86592	0.865465	0.345422	0.855892	0.737582	0.893454	0.697648
TCGA.24.2281.01A	6.17565	high	0.797773	0.768581	0.754201	0.64194	0.682678	0.554379	0.840554	0.493235	0.812994	0.64214	0.708516	0.86049	0.894812	0.734848	0.667737	0.692055	0.71671	0.852313	0.781108	0.531732	0.641582	0.751172	0.701772	0.781338	0.631181	0.9328	0.88264	0.256364	0.623493	0.788481	0.890855	1.02985	0.908205	0.544249	0.754886	0.962702	0.810744	0.127904	0.713699	0.793723	0.839425	0.866505	0.326511	0.844385	0.819027	0.885968	0.65591
TCGA.61.1736.01B	6.44747	high	0.820065	0.679429	0.795129	0.695731	0.669118	0.556564	0.853048	0.4979	0.833699	0.608394	0.678314	0.854936	0.907225	0.728295	0.750126	0.744207	0.720448	0.868509	0.773083	0.605008	0.633612	0.751596	0.670876	0.697051	0.592778	0.913799	0.846282	0.238708	0.609914	0.825504	0.901999	1.02913	0.917856	0.555868	0.737864	0.980101	0.814331	0.0764951	0.733963	0.793726	0.869115	0.886191	0.314839	0.858653	0.853361	0.896908	0.723191
TCGA.29.1774.01A	6.11785	high	0.811219	0.44641	0.773641	0.691471	0.669171	0.568359	0.737699	0.551073	0.790943	0.582585	0.599159	0.888888	0.902041	0.71875	0.660223	0.661832	0.752	0.849095	0.808538	0.571211	0.625085	0.742923	0.582246	0.439683	0.409497	0.744801	0.648515	0.283382	0.583456	0.77731	0.895132	1.04414	0.875284	0.565075	0.786525	0.999269	0.752814	0.338975	0.754015	0.764079	0.869545	0.840697	0.38656	0.855584	0.600616	0.896297	0.690782
TCGA.25.1326.01A	5.86515	low	0.831965	0.694862	0.790915	0.741105	0.70771	0.606122	0.827478	0.514814	0.849078	0.688854	0.709447	0.842963	0.88293	0.851306	0.707859	0.718251	0.755255	0.840592	0.810272	0.593325	0.652932	0.765459	0.688387	0.728184	0.629581	0.880619	0.844024	0.254418	0.661714	0.793373	0.916636	1.01622	0.877201	0.591395	0.781895	0.984185	0.798265	0.160125	0.73577	0.803474	0.901988	0.865371	0.302989	0.879511	0.80173	0.890997	0.72969
TCGA.13.0726.01A	5.50309	low	0.821765	0.643521	0.77375	0.63793	0.680107	0.550045	0.800562	0.504779	0.835422	0.670162	0.680084	0.860333	0.808342	0.772936	0.679355	0.703159	0.742888	0.766322	0.806672	0.515532	0.639263	0.757686	0.657476	0.577779	0.560155	0.904614	0.827076	0.249601	0.619982	0.742749	0.875076	0.999707	0.831714	0.582033	0.780839	0.988847	0.807063	0.195154	0.714195	0.773581	0.858613	0.896449	0.302127	0.833396	0.756375	0.875796	0.693322
TCGA.10.0937.01A	4.94656	low	0.81257	0.711608	0.757039	0.622437	0.655189	0.535504	0.818665	0.532049	0.790912	0.63492	0.705554	0.885676	0.891159	0.7306	0.699419	0.727526	0.73329	0.830502	0.769926	0.488534	0.625296	0.702848	0.653966	0.707349	0.574711	0.945482	0.869271	0.287451	0.619247	0.730695	0.870877	1.02868	0.894005	0.551473	0.723021	0.999488	0.778057	0.084022	0.745121	0.767571	0.821783	0.899459	0.322268	0.809656	0.789431	0.859369	0.648079
TCGA.24.2023.01A	5.59666	low	0.824392	0.684114	0.772875	0.609863	0.672975	0.590275	0.829019	0.514932	0.835548	0.634731	0.695971	0.876936	0.880714	0.694105	0.721106	0.722025	0.745225	0.830151	0.810604	0.552728	0.650486	0.75962	0.671809	0.679725	0.602963	0.903897	0.833443	0.235664	0.600029	0.779543	0.913929	1.02965	0.890555	0.53317	0.775347	0.988227	0.805293	0.118942	0.734189	0.798615	0.882554	0.900154	0.314075	0.836985	0.794597	0.899901	0.688018
TCGA.25.1320.01A	6.50036	high	0.807649	0.655804	0.78335	0.724404	0.727547	0.579536	0.841263	0.48073	0.831092	0.670361	0.691941	0.840156	0.896182	0.90111	0.701097	0.708953	0.70853	0.853085	0.805057	0.599048	0.635883	0.790403	0.69792	0.696369	0.605214	0.904294	0.828953	0.266509	0.652167	0.810721	0.887187	1.02143	0.879912	0.597322	0.804168	0.944163	0.807199	0.238015	0.707816	0.780461	0.878148	0.859535	0.352147	0.905878	0.820273	0.898132	0.763636
TCGA.13.1489.02A	6.59917	high	0.800889	0.692753	0.757629	0.651544	0.629702	0.522414	0.852714	0.492118	0.817246	0.630461	0.701194	0.880655	0.888396	0.727378	0.669248	0.715882	0.740636	0.82661	0.810547	0.523483	0.636391	0.765983	0.679443	0.777845	0.622752	0.909363	0.848341	0.264702	0.62071	0.718072	0.905116	1.03402	0.902489	0.538774	0.724582	1.00794	0.810525	0.200385	0.739306	0.777597	0.859276	0.878943	0.380231	0.830046	0.873046	0.893716	0.627475
TCGA.13.1498.01A	6.20496	high	0.803905	0.773163	0.783772	0.685176	0.655843	0.537877	0.844799	0.488878	0.812469	0.629375	0.704355	0.868469	0.876534	0.778899	0.68309	0.706609	0.726673	0.826946	0.776808	0.564704	0.623036	0.754946	0.696069	0.740786	0.616657	0.97292	0.921149	0.229407	0.632809	0.760712	0.892465	1.02276	0.891405	0.526938	0.770417	0.967668	0.806359	0.189217	0.717184	0.799222	0.875695	0.863132	0.329244	0.835423	0.843475	0.903762	0.700469
TCGA.13.0725.01A	5.64529	low	0.833645	0.66913	0.754264	0.707338	0.657647	0.555212	0.777078	0.544536	0.801005	0.669627	0.695338	0.868263	0.902805	0.779643	0.686603	0.739958	0.769139	0.832043	0.79857	0.548436	0.621041	0.73658	0.655007	0.623459	0.579892	0.921452	0.840635	0.249335	0.627818	0.736057	0.89365	1.03064	0.879728	0.570537	0.696442	0.99848	0.783282	0.13291	0.738019	0.756866	0.830005	0.905774	0.338741	0.828026	0.741879	0.870596	0.680717
TCGA.23.1119.01A	5.81343	low	0.825582	0.710227	0.77289	0.663862	0.66904	0.526341	0.825832	0.526213	0.791344	0.674854	0.707784	0.853345	0.851095	0.773308	0.665905	0.717214	0.749582	0.797279	0.809592	0.530452	0.636589	0.743264	0.686335	0.686843	0.593079	0.886467	0.837254	0.275887	0.655661	0.739487	0.893653	1.02287	0.864972	0.616974	0.747243	1.00204	0.785935	0.193232	0.773742	0.774145	0.866932	0.863252	0.381158	0.85742	0.751635	0.88194	0.676435
TCGA.25.1315.01A	6.30051	high	0.80655	0.476028	0.756009	0.617673	0.641605	0.518669	0.751035	0.521138	0.803721	0.533621	0.593342	0.867314	0.891999	0.672069	0.703976	0.715693	0.724828	0.845067	0.808185	0.629687	0.648721	0.739173	0.604342	0.484906	0.43646	0.858337	0.726147	0.289034	0.546325	0.773752	0.88662	1.02627	0.888685	0.559402	0.801516	0.984038	0.772205	0.137628	0.743686	0.778643	0.862748	0.854003	0.394041	0.832212	0.645308	0.895417	0.700717
TCGA.23.1123.01A	6.45399	high	0.789079	0.715392	0.716688	0.645446	0.634082	0.475738	0.811562	0.477537	0.808322	0.590351	0.681551	0.852739	0.882945	0.657065	0.64843	0.660719	0.7043	0.84762	0.754184	0.55054	0.635576	0.692139	0.680027	0.686464	0.594176	1.00828	0.902987	0.244455	0.582248	0.780262	0.8684	1.01139	0.894102	0.534224	0.773737	0.963072	0.777123	0.104117	0.682742	0.784947	0.839946	0.860121	0.302737	0.838683	0.754435	0.87276	0.658166
TCGA.24.1551.01A	6.38377	high	0.840718	0.762958	0.792833	0.667242	0.698308	0.568141	0.836056	0.48736	0.828436	0.635055	0.739512	0.856529	0.908442	0.717322	0.75474	0.749796	0.768029	0.8414	0.782217	0.598632	0.661109	0.763795	0.721287	0.779979	0.646502	0.938614	0.895954	0.237585	0.632165	0.792932	0.904072	1.03672	0.894896	0.541481	0.692077	0.986235	0.808802	0.152946	0.73066	0.803239	0.871112	0.920833	0.319358	0.836808	0.836257	0.894437	0.721974
TCGA.61.1737.01A	6.24106	high	0.822178	0.717542	0.785498	0.735636	0.71175	0.630002	0.855115	0.532472	0.833048	0.679774	0.723741	0.878413	0.923644	0.89886	0.728907	0.736987	0.748524	0.858365	0.810902	0.569671	0.637896	0.77032	0.697619	0.769579	0.628519	0.93043	0.866141	0.288526	0.654076	0.789138	0.91283	1.03159	0.879053	0.569449	0.805344	0.980466	0.815	0.151581	0.730132	0.796633	0.879832	0.863857	0.342912	0.863466	0.835048	0.900656	0.735691
TCGA.25.1317.01A	5.85733	low	0.793588	0.582232	0.77261	0.735569	0.720133	0.544111	0.794849	0.505375	0.816746	0.642918	0.637051	0.850937	0.832317	0.805637	0.707525	0.701291	0.70077	0.785258	0.779203	0.669986	0.632529	0.759418	0.640069	0.611028	0.523752	0.845082	0.774946	0.293975	0.615618	0.776573	0.875018	1.01832	0.889134	0.598843	0.808965	0.964374	0.784093	0.185845	0.726979	0.76825	0.841692	0.855481	0.301849	0.874841	0.750103	0.885292	0.734502
TCGA.30.1892.01A	4.44122	low	0.841433	0.630188	0.796396	0.763878	0.707732	0.550475	0.798525	0.537936	0.840137	0.671183	0.700126	0.855648	0.833333	0.899753	0.685361	0.714396	0.757674	0.782343	0.795992	0.572142	0.626701	0.776457	0.654675	0.586163	0.596821	0.829612	0.80032	0.254238	0.669757	0.724841	0.889269	1.0193	0.821231	0.600295	0.756177	1.00493	0.795595	0.178496	0.727621	0.784961	0.875089	0.869605	0.303919	0.882779	0.771075	0.869452	0.74053
TCGA.25.1329.01A	5.86199	low	0.834119	0.605553	0.780816	0.746637	0.698627	0.61383	0.787842	0.507266	0.818418	0.656257	0.684426	0.840869	0.869505	0.828192	0.706245	0.720129	0.728376	0.841407	0.801488	0.655572	0.633336	0.761673	0.666717	0.610611	0.575417	0.862382	0.791632	0.273104	0.647785	0.800346	0.871656	1.01344	0.870565	0.574144	0.757793	0.953462	0.788052	0.176333	0.718949	0.773149	0.886196	0.85847	0.336321	0.87207	0.72663	0.882513	0.758457
TCGA.10.0928.01A	5.80518	low	0.813462	0.617977	0.789895	0.659282	0.68143	0.578259	0.821541	0.503271	0.818228	0.647845	0.678952	0.866988	0.908204	0.725159	0.735998	0.756797	0.725983	0.869805	0.779498	0.627523	0.663542	0.739344	0.662865	0.659935	0.534666	0.891747	0.799688	0.306258	0.611866	0.806011	0.883663	1.03468	0.896721	0.597061	0.810264	0.994767	0.805329	0.191567	0.749315	0.782054	0.859422	0.868289	0.395553	0.858416	0.789584	0.886305	0.708015
TCGA.61.2000.01A	6.00848	high	0.806946	0.730504	0.770488	0.670462	0.656182	0.551217	0.835873	0.46328	0.793339	0.634241	0.707629	0.870157	0.91878	0.78771	0.675844	0.678437	0.730949	0.862252	0.793107	0.511816	0.635387	0.752409	0.698878	0.758229	0.630821	0.93804	0.869682	0.213758	0.630689	0.772302	0.903584	1.04032	0.903769	0.519314	0.759278	0.982197	0.790848	0.244089	0.706242	0.788232	0.851826	0.879839	0.320489	0.85542	0.825832	0.888524	0.697326
TCGA.29.1781.01A	5.48855	low	0.833291	0.773115	0.761563	0.685982	0.643773	0.55447	0.828443	0.525364	0.823809	0.641383	0.718825	0.881713	0.910768	0.718403	0.664298	0.703676	0.758122	0.849523	0.800739	0.557124	0.649681	0.751329	0.710285	0.749961	0.633029	0.966722	0.905669	0.267465	0.635476	0.754742	0.910455	1.02959	0.862225	0.544232	0.684262	0.995123	0.785342	0.190709	0.731602	0.774119	0.846702	0.867054	0.338513	0.82011	0.781227	0.884681	0.66664
TCGA.61.2002.01A	5.74379	low	0.818823	0.792855	0.788198	0.735697	0.705203	0.564706	0.859261	0.520115	0.809516	0.687903	0.738216	0.859442	0.875257	0.85625	0.711691	0.722484	0.737635	0.820845	0.799894	0.544167	0.659184	0.753413	0.724849	0.777175	0.669023	0.955452	0.908951	0.258904	0.66588	0.776935	0.894269	1.02183	0.890121	0.575101	0.788772	0.965269	0.804191	0.132207	0.731236	0.785254	0.862971	0.885664	0.325464	0.857347	0.824637	0.882968	0.706087
TCGA.61.2098.01A	6.69614	high	0.78101	0.458439	0.774907	0.69	0.713826	0.579322	0.750641	0.504201	0.820465	0.559044	0.565155	0.841207	0.879912	0.744114	0.728227	0.715522	0.702052	0.835429	0.809104	0.697384	0.643044	0.766758	0.613026	0.507734	0.456932	0.708109	0.633773	0.327899	0.571207	0.815982	0.897512	1.02345	0.875939	0.630352	0.87773	0.947335	0.772919	0.18059	0.738916	0.790473	0.865891	0.834072	0.348036	0.856698	0.660088	0.900594	0.726144
TCGA.31.1956.01A	5.96734	low	0.828965	0.857925	0.799026	0.766269	0.712098	0.580926	0.884881	0.520946	0.845463	0.698284	0.780022	0.853246	0.874643	0.878874	0.706653	0.722517	0.749239	0.815715	0.801256	0.541663	0.648803	0.784487	0.756198	0.840317	0.724881	0.97483	0.945292	0.277258	0.703021	0.76503	0.908604	1.01246	0.838043	0.59216	0.806632	0.972293	0.830947	0.191547	0.728875	0.790642	0.860301	0.898312	0.291992	0.857884	0.886902	0.877647	0.737325
TCGA.24.1549.01A	6.50888	high	0.79481	0.737596	0.804849	0.66007	0.688868	0.547658	0.833743	0.497059	0.820259	0.614663	0.695397	0.842509	0.921866	0.723041	0.723507	0.742109	0.72382	0.881707	0.805895	0.599864	0.658758	0.743185	0.694566	0.674732	0.614907	0.994138	0.923007	0.244938	0.635512	0.830347	0.909741	1.0174	0.89037	0.525789	0.79974	0.932608	0.812601	0.168981	0.704304	0.812424	0.892407	0.886482	0.386527	0.87667	0.783282	0.909994	0.689421
TCGA.24.2038.01A	5.94501	low	0.813334	0.616829	0.769067	0.666287	0.675708	0.552505	0.816552	0.522147	0.779693	0.635138	0.653818	0.849848	0.715577	0.707905	0.728578	0.702987	0.733895	0.670825	0.76412	0.546927	0.636528	0.739879	0.651694	0.640285	0.563491	0.82542	0.772171	0.234384	0.640762	0.710489	0.834914	1.00323	0.877637	0.548689	0.751295	0.969828	0.810588	0.235913	0.716864	0.744586	0.886438	0.848688	0.282739	0.884676	0.794037	0.870725	0.745059
TCGA.24.1427.01A	5.21232	low	0.836872	0.68411	0.80979	0.756617	0.737028	0.624373	0.825866	0.506038	0.832239	0.648531	0.694397	0.836022	0.85401	0.869648	0.724769	0.719036	0.741828	0.822045	0.783917	0.615468	0.628058	0.784896	0.699461	0.680127	0.627528	0.842734	0.806522	0.275746	0.656081	0.807832	0.87964	1.00188	0.861941	0.621958	0.810741	0.969358	0.822171	0.168503	0.719827	0.797954	0.857131	0.867103	0.273372	0.908087	0.830436	0.881929	0.77776
TCGA.25.1628.01A	6.31861	high	0.813987	0.712025	0.803429	0.76922	0.723132	0.603714	0.822526	0.505836	0.819406	0.661065	0.710073	0.846132	0.881749	0.894836	0.701232	0.709952	0.715622	0.839089	0.786285	0.653754	0.63068	0.75229	0.702475	0.676332	0.612477	0.951107	0.876238	0.267413	0.6648	0.807387	0.888376	1.01733	0.858423	0.602231	0.826381	0.941818	0.79279	0.135071	0.70901	0.793914	0.877293	0.858168	0.317856	0.91234	0.772856	0.892082	0.760036
TCGA.29.1693.01A	5.33893	low	0.828165	0.670432	0.76987	0.685802	0.664082	0.498612	0.823253	0.511145	0.860332	0.681543	0.707176	0.871337	0.830628	0.841051	0.657598	0.695766	0.743648	0.77153	0.793524	0.537033	0.627667	0.730918	0.64459	0.668406	0.589224	0.946051	0.874425	0.224167	0.646228	0.710044	0.895179	1.01574	0.835447	0.530916	0.762337	0.999473	0.798197	0.170564	0.729724	0.762975	0.900148	0.855562	0.31474	0.836662	0.786906	0.891234	0.706294
TCGA.24.2035.01A	5.62514	low	0.849578	0.737818	0.801001	0.818794	0.719069	0.6062	0.851953	0.514378	0.832406	0.682249	0.738338	0.835974	0.835325	0.895054	0.702936	0.734399	0.7549	0.796919	0.776233	0.572674	0.636264	0.769661	0.723271	0.736286	0.669115	0.911354	0.863261	0.253879	0.697821	0.769455	0.870143	1.00442	0.833816	0.628985	0.829429	0.95734	0.803437	0.169121	0.708419	0.78837	0.861404	0.865564	0.302368	0.899523	0.856436	0.860999	0.771163
TCGA.24.1845.01A	5.82769	low	0.830724	0.682457	0.740986	0.553221	0.630376	0.464494	0.788798	0.497393	0.796581	0.591986	0.666765	0.878337	0.88929	0.592333	0.664848	0.679028	0.754663	0.829431	0.758038	0.469984	0.631467	0.678213	0.644655	0.710023	0.574634	0.987116	0.881295	0.22934	0.569837	0.756977	0.879175	1.02893	0.918802	0.484658	0.662405	1.00211	0.777648	0.101393	0.711484	0.781607	0.859273	0.889634	0.322461	0.733351	0.755777	0.892214	0.595372
TCGA.24.1842.01A	6.27344	high	0.828313	0.763335	0.795704	0.690866	0.680555	0.546694	0.82777	0.489933	0.837972	0.640257	0.725377	0.850996	0.901027	0.784274	0.722574	0.716683	0.732188	0.854727	0.803442	0.565621	0.652209	0.765281	0.714646	0.72996	0.65698	0.948213	0.908614	0.215691	0.636034	0.798423	0.910587	1.03248	0.925303	0.530238	0.727823	0.97837	0.809098	0.196217	0.719613	0.799583	0.873975	0.906233	0.331689	0.85861	0.818912	0.90638	0.715365
TCGA.24.2288.01A	6.04846	high	0.828762	0.727127	0.79019	0.731106	0.694864	0.573727	0.835702	0.507511	0.865009	0.643991	0.704183	0.849778	0.864957	0.814541	0.711189	0.712701	0.757967	0.82623	0.794867	0.602625	0.644493	0.771613	0.69876	0.727456	0.616263	0.97645	0.904218	0.283862	0.646247	0.801325	0.903356	1.01535	0.872419	0.58567	0.755134	0.970436	0.811634	0.183878	0.711128	0.80293	0.890636	0.867456	0.309285	0.83982	0.804915	0.905803	0.735873
TCGA.13.1403.01A	5.64524	low	0.8135	0.626613	0.782952	0.687782	0.663855	0.527886	0.834851	0.473858	0.833672	0.667203	0.681061	0.840492	0.849914	0.794714	0.712211	0.716228	0.719219	0.80448	0.805054	0.523353	0.645148	0.776972	0.638556	0.665236	0.53917	0.919414	0.830212	0.251603	0.616446	0.772901	0.884644	1.01302	0.880418	0.576073	0.777477	0.970786	0.808558	0.119866	0.712764	0.768461	0.876291	0.86264	0.290226	0.873227	0.836376	0.910947	0.715016
TCGA.61.1914.01A	5.33785	low	0.838349	0.69866	0.771844	0.667992	0.64466	0.514266	0.837897	0.540099	0.832773	0.659655	0.684392	0.884217	0.857819	0.743964	0.68184	0.71831	0.766528	0.79025	0.808572	0.515084	0.638099	0.743292	0.659568	0.70697	0.596463	0.920812	0.845969	0.249765	0.63707	0.71001	0.92897	1.02594	0.867669	0.556008	0.719605	1.00737	0.813053	0.169383	0.75765	0.799931	0.882581	0.862519	0.360588	0.819701	0.788102	0.885318	0.656941
TCGA.23.1809.01A	6.62251	high	0.801612	0.566579	0.765078	0.648166	0.678574	0.569969	0.80307	0.524224	0.822727	0.580695	0.633117	0.857911	0.933306	0.753122	0.660581	0.691575	0.7232	0.882888	0.79222	0.637403	0.623072	0.743831	0.621774	0.606204	0.515071	0.864628	0.764461	0.276249	0.585536	0.810557	0.903805	1.03411	0.885666	0.574046	0.741714	0.958675	0.769525	0.166069	0.726642	0.795534	0.861331	0.869864	0.371573	0.852846	0.722808	0.882995	0.702966
TCGA.24.0966.01A	5.19023	low	0.8066	0.645263	0.724559	0.521142	0.608	0.497014	0.752037	0.505789	0.761836	0.606617	0.661068	0.888596	0.852979	0.613413	0.647426	0.682807	0.738497	0.786055	0.75013	0.470644	0.62688	0.686952	0.625695	0.591719	0.515105	0.930899	0.834619	0.252153	0.567928	0.706994	0.846192	1.02848	0.919852	0.526336	0.712471	1.01187	0.77042	0.112699	0.724497	0.770241	0.80677	0.877884	0.335804	0.759094	0.697864	0.855926	0.610133
TCGA.04.1365.01A	6.79995	high	0.801004	0.748881	0.76523	0.691654	0.639895	0.554791	0.827431	0.492623	0.812749	0.634827	0.713426	0.874519	0.950589	0.723242	0.657655	0.689284	0.733848	0.892327	0.802316	0.552155	0.618638	0.745996	0.686858	0.7319	0.622246	0.996647	0.90633	0.239462	0.630294	0.800208	0.918176	1.04278	0.905743	0.522371	0.755633	0.975205	0.798162	0.202907	0.726397	0.813856	0.851339	0.891593	0.341245	0.834527	0.811873	0.888885	0.6594
TCGA.29.1690.01A	4.86306	low	0.822761	0.726416	0.793697	0.724718	0.69657	0.6092	0.830806	0.520875	0.78914	0.693443	0.720381	0.85476	0.754525	0.817559	0.737375	0.732732	0.740987	0.714469	0.790855	0.573164	0.644029	0.759289	0.718513	0.728875	0.676095	0.864938	0.837645	0.245041	0.701721	0.726561	0.868164	1.00485	0.850847	0.567366	0.773393	0.971047	0.823501	0.201959	0.719544	0.773907	0.889475	0.887605	0.267647	0.875352	0.839924	0.852294	0.721424
TCGA.29.1711.01A	5.69887	low	0.816511	0.753478	0.782329	0.686242	0.694348	0.550296	0.865583	0.502844	0.825453	0.648703	0.704371	0.855463	0.835749	0.785536	0.71405	0.715231	0.735584	0.801778	0.791808	0.540773	0.67198	0.755751	0.710384	0.749674	0.653918	0.979482	0.899861	0.250121	0.642453	0.776181	0.885313	1.01128	0.87282	0.569275	0.752572	0.968324	0.83114	0.238344	0.719159	0.79498	0.898353	0.887083	0.333849	0.89075	0.832228	0.886292	0.718283
TCGA.09.2056.01B	5.34502	low	0.826948	0.709529	0.759195	0.621785	0.66059	0.525161	0.839248	0.523158	0.807162	0.64474	0.696472	0.877339	0.850551	0.734399	0.688625	0.724055	0.749775	0.781951	0.802496	0.491941	0.631092	0.726363	0.665462	0.717723	0.632473	0.896262	0.852529	0.239637	0.631117	0.712296	0.901663	1.01831	0.869752	0.539582	0.744086	0.998041	0.828765	0.131146	0.754253	0.771884	0.862139	0.894295	0.300352	0.803424	0.823009	0.885	0.654276
TCGA.25.1626.01A	5.70358	low	0.842497	0.754901	0.814851	0.819135	0.753458	0.617485	0.887114	0.531486	0.836233	0.704253	0.749747	0.8151	0.820216	0.947632	0.747593	0.743899	0.747017	0.794014	0.810044	0.694129	0.655508	0.81043	0.751454	0.78398	0.691647	0.944714	0.889243	0.294171	0.729095	0.806187	0.885939	0.990624	0.834632	0.646569	0.834517	0.931785	0.837856	0.19726	0.713699	0.800947	0.876208	0.876139	0.31092	0.930375	0.908698	0.890362	0.793453
TCGA.13.0800.01A	6.35644	high	0.787982	0.458935	0.744647	0.588487	0.645915	0.501022	0.736241	0.482405	0.786901	0.53521	0.562532	0.873481	0.867653	0.636557	0.65688	0.67781	0.721755	0.818549	0.776994	0.617876	0.637382	0.704012	0.577816	0.405354	0.403249	0.874788	0.716193	0.323447	0.528528	0.778988	0.879447	1.02561	0.886586	0.570676	0.755116	0.970863	0.769951	0.144887	0.744447	0.788714	0.851088	0.848709	0.390567	0.817415	0.603099	0.887983	0.654127
TCGA.04.1361.01A	6.2474	high	0.836866	0.69102	0.760284	0.633773	0.679119	0.54805	0.810354	0.51383	0.811667	0.623629	0.686231	0.861478	0.868806	0.734601	0.735566	0.758275	0.732705	0.82181	0.779036	0.590568	0.624298	0.733446	0.648533	0.610986	0.558227	0.95006	0.87106	0.271688	0.591188	0.771711	0.874069	1.02271	0.873377	0.589276	0.758229	0.987904	0.792651	0.0967238	0.757122	0.772554	0.837482	0.856334	0.32509	0.848334	0.744712	0.88378	0.695887
TCGA.13.1497.01A	6.49734	high	0.818957	0.651278	0.766501	0.719819	0.654911	0.546346	0.829652	0.516834	0.815504	0.617087	0.67126	0.88869	0.919506	0.794205	0.695189	0.716935	0.747136	0.864711	0.778906	0.500335	0.641059	0.726521	0.658154	0.677259	0.568844	0.948433	0.842778	0.260875	0.601465	0.773363	0.894929	1.0394	0.906023	0.564797	0.744632	0.988801	0.793273	0.144125	0.734047	0.775078	0.849953	0.86822	0.362346	0.823476	0.801318	0.900968	0.674557
TCGA.24.1103.01A	5.90113	low	0.817231	0.568947	0.779373	0.621512	0.619669	0.525264	0.776025	0.551598	0.866666	0.603278	0.65691	0.854333	0.894035	0.680307	0.735066	0.760457	0.741095	0.843355	0.808524	0.530203	0.641673	0.738706	0.622677	0.570529	0.514607	0.895954	0.797614	0.236743	0.563525	0.770493	0.912233	1.02687	0.903335	0.528719	0.753659	1.00894	0.786097	0.190335	0.762308	0.76748	0.865076	0.87873	0.311397	0.804786	0.749349	0.888058	0.690009
TCGA.24.1546.01A	5.0623	low	0.850039	0.671972	0.794175	0.743703	0.724134	0.548975	0.827851	0.535261	0.862731	0.693631	0.699255	0.836079	0.780668	0.893767	0.726474	0.726898	0.761324	0.742548	0.804251	0.643757	0.647047	0.774349	0.675068	0.658557	0.611125	0.883535	0.827582	0.273433	0.669902	0.752037	0.898276	0.997153	0.864638	0.612202	0.809679	0.967509	0.814746	0.206335	0.735622	0.764077	0.855517	0.885963	0.272374	0.886152	0.797635	0.894435	0.728983
TCGA.13.0891.01A	5.45227	low	0.847061	0.654756	0.760477	0.624898	0.659672	0.573734	0.785778	0.537747	0.863623	0.64226	0.677042	0.869148	0.883385	0.716035	0.668559	0.71907	0.761879	0.815155	0.784648	0.49303	0.641209	0.726339	0.635416	0.604768	0.509354	0.933692	0.85283	0.27329	0.563267	0.742474	0.864199	1.02296	0.866959	0.571975	0.672735	1.01373	0.772822	0.145976	0.731813	0.781113	0.850468	0.909492	0.356633	0.802159	0.708491	0.854899	0.675998
TCGA.09.2053.01C	6.44956	high	0.792169	0.734533	0.746554	0.643699	0.666554	0.557511	0.840888	0.50311	0.784596	0.665307	0.695876	0.864359	0.879554	0.760888	0.669401	0.707045	0.714826	0.830887	0.788155	0.583699	0.624658	0.732534	0.686142	0.750555	0.578789	0.950602	0.877592	0.31149	0.651756	0.765525	0.870125	1.01765	0.8917	0.595163	0.768684	0.969131	0.794746	0.188673	0.747092	0.785026	0.842761	0.865185	0.338809	0.854375	0.781651	0.885366	0.675991
TCGA.24.2261.01A	6.13149	high	0.818577	0.760842	0.782058	0.682603	0.695255	0.571191	0.819678	0.487983	0.800861	0.63325	0.713338	0.852267	0.929731	0.77744	0.703777	0.69349	0.725294	0.87605	0.763866	0.625921	0.636537	0.731837	0.699689	0.715054	0.617215	0.975117	0.904589	0.247895	0.630129	0.81865	0.891685	1.0261	0.893844	0.560308	0.74184	0.941291	0.789719	0.108397	0.710577	0.810062	0.862628	0.854565	0.32254	0.871366	0.762526	0.879243	0.718623
TCGA.61.1900.01A	6.29851	high	0.809609	0.541392	0.756604	0.644308	0.701078	0.566789	0.775911	0.508153	0.799265	0.534197	0.585823	0.878635	0.915582	0.740897	0.737543	0.739956	0.72682	0.865602	0.792138	0.659566	0.646348	0.747738	0.628559	0.559707	0.474229	0.780349	0.70919	0.302089	0.561284	0.807688	0.878983	1.03151	0.876073	0.582873	0.78003	0.969146	0.782771	0.191815	0.716331	0.779637	0.848735	0.846566	0.368527	0.87015	0.713001	0.882387	0.725701
TCGA.29.1783.01A	5.61776	low	0.808752	0.677377	0.771812	0.696428	0.700701	0.578081	0.808762	0.50292	0.811916	0.644234	0.696467	0.840995	0.804471	0.779882	0.686212	0.711328	0.713789	0.760942	0.778722	0.606334	0.641183	0.743493	0.675799	0.684928	0.581969	0.896769	0.844314	0.292392	0.635958	0.756007	0.866813	1.00282	0.876538	0.596078	0.816426	0.958978	0.793749	0.155595	0.706972	0.785283	0.865289	0.864477	0.317134	0.871198	0.767912	0.881929	0.720265
TCGA.23.1122.01A	6.30849	high	0.824496	0.617411	0.786466	0.704538	0.681921	0.564315	0.806325	0.492868	0.83321	0.653017	0.689806	0.857538	0.926484	0.782317	0.70777	0.728799	0.740793	0.886138	0.790077	0.611188	0.637403	0.760317	0.652833	0.625421	0.553567	0.944779	0.84554	0.285527	0.607687	0.819065	0.890723	1.03793	0.89395	0.585953	0.770933	0.976863	0.78935	0.209417	0.734777	0.794027	0.859631	0.866312	0.355406	0.864817	0.776269	0.890449	0.716213
TCGA.30.1866.01A	6.22362	high	0.817074	0.67796	0.770191	0.646557	0.631638	0.549309	0.807979	0.520505	0.83858	0.610862	0.669975	0.873664	0.908199	0.707173	0.64809	0.708631	0.739504	0.862374	0.771987	0.494379	0.636927	0.706358	0.665354	0.683609	0.572945	0.916836	0.836151	0.266132	0.608143	0.75854	0.890541	1.02807	0.850911	0.532959	0.746826	1.011	0.776707	0.153205	0.725705	0.788858	0.865869	0.87226	0.394847	0.818543	0.752417	0.861252	0.675393
TCGA.13.0883.01A	6.10113	high	0.833026	0.675602	0.795787	0.76273	0.739648	0.584685	0.846935	0.523953	0.820496	0.695191	0.724549	0.856559	0.846171	0.902052	0.753314	0.7382	0.754612	0.800096	0.797657	0.629324	0.629676	0.773204	0.705481	0.717555	0.636117	0.853661	0.816022	0.272167	0.692461	0.797534	0.886406	1.02362	0.884829	0.603135	0.803603	0.974248	0.827013	0.220306	0.729476	0.771169	0.879712	0.880176	0.328721	0.881588	0.834452	0.881346	0.77069
TCGA.13.1487.01A	6.21063	high	0.838878	0.6115	0.794821	0.700088	0.704526	0.562235	0.800138	0.510793	0.813283	0.651135	0.656946	0.868302	0.890639	0.856451	0.688281	0.693892	0.755145	0.839767	0.798	0.631184	0.63523	0.770612	0.66452	0.642496	0.541127	0.834682	0.766517	0.268609	0.628599	0.793305	0.885209	1.03362	0.887423	0.609254	0.772723	0.993721	0.787949	0.169975	0.732717	0.797049	0.852612	0.864997	0.336548	0.881417	0.765288	0.889684	0.747627
TCGA.24.1604.01A	5.83978	low	0.818308	0.667649	0.76906	0.643157	0.677708	0.535309	0.803386	0.526688	0.789312	0.621398	0.681524	0.851292	0.826528	0.697265	0.699256	0.683431	0.732058	0.792317	0.762489	0.572748	0.631103	0.71679	0.654394	0.649658	0.55515	0.996504	0.88763	0.271987	0.602708	0.773865	0.866206	1.02074	0.899608	0.538328	0.758443	0.962861	0.785746	0.125641	0.723843	0.764778	0.868613	0.850876	0.306275	0.851317	0.75018	0.89017	0.701312
TCGA.13.1501.01A	5.98457	low	0.837179	0.584639	0.78453	0.777337	0.665085	0.532592	0.786198	0.510895	0.82899	0.654985	0.65823	0.839152	0.882257	0.842315	0.684498	0.718727	0.754718	0.84995	0.801375	0.574244	0.627412	0.755085	0.650549	0.588544	0.543341	0.804063	0.74893	0.264372	0.619849	0.77717	0.90515	1.02496	0.894538	0.598458	0.774322	0.991439	0.763239	0.207178	0.730552	0.775222	0.866353	0.871488	0.359315	0.892806	0.735979	0.886935	0.728376
TCGA.09.1659.01B	4.88855	low	0.804075	0.700479	0.731886	0.662762	0.646273	0.506985	0.822945	0.483161	0.790058	0.651592	0.693334	0.881962	0.860071	0.735421	0.669452	0.702813	0.731042	0.797075	0.786263	0.495177	0.610493	0.7379	0.66796	0.720762	0.571775	0.955062	0.875211	0.243167	0.628985	0.722943	0.874641	1.02226	0.89462	0.531644	0.760571	0.99756	0.784318	0.176278	0.705599	0.771366	0.842793	0.892663	0.288881	0.822831	0.799883	0.890291	0.652296
TCGA.29.1770.01A	5.48229	low	0.847271	0.659832	0.791854	0.725581	0.708981	0.534636	0.830412	0.539847	0.878244	0.697422	0.706814	0.863758	0.895207	0.880553	0.70588	0.740211	0.772511	0.836017	0.810431	0.597429	0.639725	0.77766	0.652376	0.6535	0.579166	0.869698	0.816623	0.277188	0.65249	0.765806	0.907903	1.02939	0.861306	0.637622	0.774866	0.994828	0.816792	0.224282	0.723336	0.781918	0.878983	0.88392	0.339245	0.853341	0.810033	0.902464	0.749767
TCGA.24.1418.01A	6.4139	high	0.820751	0.63869	0.805684	0.750134	0.700349	0.557413	0.834502	0.487664	0.813863	0.634238	0.674905	0.851992	0.897543	0.855913	0.70483	0.71528	0.72419	0.865148	0.797769	0.642974	0.644113	0.765953	0.677856	0.65682	0.581142	0.88984	0.818559	0.271724	0.637583	0.813449	0.899625	1.03478	0.882743	0.575019	0.759756	0.969259	0.800893	0.150794	0.71406	0.795176	0.874234	0.872936	0.353671	0.89871	0.823087	0.897599	0.754298
TCGA.61.2109.01A	5.73721	low	0.800539	0.6798	0.779529	0.599807	0.672027	0.555706	0.82136	0.485261	0.815188	0.635357	0.679711	0.855487	0.902277	0.679133	0.705497	0.715187	0.714997	0.854541	0.782616	0.586011	0.637367	0.741179	0.645683	0.66364	0.553058	0.957359	0.855289	0.282395	0.594184	0.797853	0.882852	1.02932	0.908148	0.559694	0.77826	0.963114	0.797543	0.109758	0.73	0.765392	0.842568	0.863499	0.291982	0.823725	0.784898	0.886234	0.662907
TCGA.29.1696.01A	5.50829	low	0.831714	0.63457	0.783601	0.598658	0.601529	0.512384	0.796434	0.533686	0.796356	0.623065	0.688453	0.866651	0.829993	0.672412	0.690525	0.718905	0.766841	0.776559	0.786588	0.496102	0.62793	0.725284	0.65102	0.609885	0.565192	0.927458	0.839011	0.219639	0.609641	0.704368	0.883706	1.01962	0.868798	0.499828	0.711419	1.00577	0.796625	0.160395	0.751835	0.763244	0.874115	0.870119	0.340387	0.79742	0.772488	0.860165	0.668426
TCGA.5X.AA5U.01A	6.67787	high	0.769406	0.468529	0.736944	0.626387	0.657927	0.514849	0.761492	0.482094	0.76807	0.580041	0.578482	0.849118	0.904846	0.720464	0.62037	0.594438	0.677799	0.870794	0.755198	0.591954	0.622292	0.709705	0.603056	0.571405	0.458818	0.715738	0.649612	0.207648	0.549286	0.840705	0.851791	1.02852	0.888554	0.52578	0.798903	0.922633	0.726908	0.115475	0.687721	0.770193	0.869477	0.802492	0.297017	0.880992	0.705092	0.88612	0.724199
TCGA.29.1703.01A	6.30791	high	0.815004	0.645999	0.768455	0.654711	0.678604	0.575577	0.802245	0.505233	0.843067	0.658367	0.665919	0.856966	0.891246	0.779121	0.695003	0.716234	0.725212	0.843973	0.797533	0.57324	0.63046	0.760154	0.675607	0.643342	0.571379	0.889544	0.80977	0.255644	0.610014	0.782167	0.878687	1.02867	0.899896	0.57078	0.768246	0.974633	0.806067	0.271096	0.724974	0.763206	0.867854	0.866633	0.343667	0.876428	0.794265	0.889516	0.72035
TCGA.29.1762.01A	6.52716	high	0.818994	0.560288	0.759086	0.650308	0.667124	0.554016	0.79509	0.530271	0.834317	0.624081	0.638907	0.878243	0.943829	0.734225	0.705829	0.726027	0.749649	0.885355	0.796598	0.644732	0.632726	0.73189	0.61971	0.602276	0.491195	0.803389	0.716365	0.276066	0.602264	0.796001	0.903213	1.04454	0.890233	0.553107	0.779354	0.997805	0.769342	0.356411	0.742525	0.784067	0.853071	0.868417	0.413836	0.862627	0.716168	0.873874	0.69301
TCGA.13.0730.01A	5.7542	low	0.793144	0.602953	0.718824	0.71481	0.7057	0.612327	0.791589	0.472901	0.797332	0.575247	0.632136	0.880229	0.875441	0.838129	0.666641	0.680435	0.718649	0.829015	0.808088	0.662933	0.61912	0.774834	0.664585	0.675548	0.529655	0.899483	0.80824	0.299231	0.625645	0.781991	0.871009	1.02388	0.90197	0.634343	0.808295	0.965554	0.788618	0.234766	0.707731	0.806183	0.852035	0.86502	0.382823	0.844851	0.751785	0.876559	0.725987
TCGA.61.2008.01A	5.67934	low	0.834894	0.675078	0.767583	0.687109	0.702671	0.56055	0.82615	0.526528	0.838912	0.622944	0.669677	0.85809	0.849955	0.771189	0.707496	0.708435	0.73538	0.804322	0.791459	0.643855	0.633575	0.750158	0.642941	0.667764	0.570135	0.867042	0.817281	0.281636	0.62308	0.769638	0.892548	1.02463	0.902004	0.572654	0.787586	0.986805	0.803631	0.176168	0.735818	0.783203	0.866326	0.881287	0.323023	0.844162	0.770887	0.896349	0.723107
TCGA.20.1686.01A	6.47039	high	0.830018	0.583178	0.787624	0.639865	0.633458	0.538492	0.762073	0.518398	0.806753	0.633181	0.663866	0.858736	0.882472	0.706328	0.719817	0.749693	0.763334	0.839107	0.81287	0.502404	0.606685	0.737176	0.627137	0.551363	0.517369	0.860998	0.782987	0.252359	0.595096	0.749717	0.912879	1.03002	0.889822	0.557715	0.776499	0.993344	0.766824	0.225747	0.740186	0.794482	0.866664	0.858554	0.345016	0.834803	0.689606	0.90799	0.699005
TCGA.13.0906.01A	6.95665	high	0.810977	0.666046	0.784302	0.6613	0.677077	0.590775	0.817292	0.514338	0.813808	0.626099	0.674185	0.863628	0.932381	0.751075	0.704282	0.729806	0.735046	0.892039	0.801474	0.563165	0.627843	0.752931	0.678257	0.721902	0.567238	0.940737	0.851007	0.302805	0.626687	0.803116	0.907403	1.04057	0.88757	0.569071	0.777682	0.984139	0.79347	0.213421	0.751935	0.813996	0.868182	0.8586	0.341312	0.865909	0.786504	0.895351	0.700473
TCGA.13.1483.01A	5.9074	low	0.827413	0.6996	0.779101	0.712291	0.679634	0.546002	0.839836	0.492191	0.830038	0.656435	0.708616	0.876914	0.8877	0.836639	0.685749	0.696514	0.738468	0.839444	0.812201	0.569173	0.618817	0.761576	0.686466	0.731224	0.60638	0.952269	0.874032	0.247466	0.646912	0.775334	0.912458	1.03766	0.912206	0.545858	0.78608	0.983235	0.800508	0.208007	0.713734	0.783514	0.85799	0.885338	0.323793	0.863705	0.841494	0.903551	0.719862
TCGA.04.1357.01A	5.87077	low	0.811684	0.816423	0.782495	0.632356	0.667889	0.569054	0.849525	0.508587	0.780761	0.660935	0.741526	0.850083	0.791419	0.731902	0.698256	0.701466	0.72724	0.752569	0.737905	0.509455	0.640923	0.708292	0.711923	0.751216	0.64043	0.995781	0.932122	0.250171	0.657465	0.737361	0.862549	1.00648	0.85213	0.547334	0.784287	0.979212	0.796343	0.175462	0.736434	0.791573	0.869641	0.877615	0.293416	0.83897	0.798346	0.868361	0.679645
TCGA.04.1331.01A	6.62523	high	0.810082	0.564928	0.758914	0.680624	0.674439	0.572776	0.782656	0.502163	0.813298	0.590717	0.62552	0.854273	0.922135	0.794223	0.688694	0.713275	0.729658	0.868767	0.77039	0.58822	0.631232	0.739657	0.643895	0.609165	0.518467	0.895365	0.785032	0.264698	0.587294	0.808506	0.862534	1.02796	0.862583	0.581786	0.742074	0.962195	0.777	0.137554	0.721583	0.788362	0.856479	0.870233	0.327727	0.870844	0.7334	0.867105	0.705959
TCGA.23.1109.01A	5.92677	low	0.803708	0.662852	0.74286	0.698932	0.684587	0.531587	0.824848	0.475364	0.802511	0.626346	0.654585	0.888791	0.922416	0.806814	0.68422	0.691886	0.704069	0.871011	0.760564	0.545405	0.629461	0.721033	0.658898	0.689768	0.55027	0.854724	0.793818	0.244769	0.593846	0.806288	0.850989	1.01711	0.871056	0.576238	0.736435	0.962676	0.797072	0.197176	0.672881	0.775893	0.82639	0.85459	0.315785	0.850448	0.786979	0.866047	0.698941
TCGA.23.1111.01A	6.30753	high	0.806848	0.535626	0.792736	0.659901	0.678765	0.577452	0.780317	0.492318	0.785353	0.634823	0.64728	0.865903	0.831715	0.75874	0.717107	0.696444	0.715388	0.781037	0.785929	0.570042	0.625166	0.740084	0.644412	0.576329	0.510951	0.920788	0.804244	0.243095	0.601027	0.764727	0.862768	1.01874	0.89479	0.556641	0.781236	0.969514	0.792149	0.174163	0.709114	0.769181	0.885083	0.851167	0.299647	0.88174	0.730551	0.889023	0.719497
TCGA.59.2350.01A	6.4315	high	0.824471	0.678502	0.786248	0.685167	0.655696	0.554232	0.829284	0.556061	0.853207	0.643945	0.687874	0.866302	0.928123	0.767073	0.721472	0.743076	0.753258	0.87797	0.80665	0.603047	0.658875	0.755893	0.648984	0.66111	0.576198	0.963214	0.866752	0.259892	0.6263	0.8054	0.933617	1.03137	0.894067	0.577871	0.759028	0.993768	0.797332	0.174734	0.760977	0.79475	0.876207	0.889129	0.357966	0.858049	0.767663	0.910112	0.7137
TCGA.24.2297.01A	6.46871	high	0.812703	0.580173	0.760603	0.675178	0.643825	0.504624	0.779781	0.52195	0.820889	0.616907	0.635537	0.842097	0.880004	0.717309	0.689173	0.72045	0.738987	0.838124	0.788583	0.530712	0.648669	0.707869	0.62503	0.601363	0.501745	0.940426	0.816039	0.271372	0.567033	0.784039	0.888485	1.01786	0.865877	0.53788	0.753217	0.980833	0.782155	0.135998	0.750756	0.754247	0.867816	0.848956	0.342277	0.816657	0.713656	0.889	0.681998
TCGA.13.1509.01A	6.00113	low	0.817955	0.658869	0.790526	0.681339	0.660434	0.570608	0.829419	0.495983	0.814168	0.637348	0.674435	0.861342	0.893292	0.825459	0.677887	0.712757	0.739774	0.843797	0.801039	0.52185	0.623878	0.752949	0.661146	0.660569	0.583035	0.876248	0.809423	0.243318	0.632783	0.763083	0.90784	1.03026	0.872207	0.576722	0.725073	0.993576	0.791733	0.148314	0.724303	0.773778	0.859997	0.856865	0.326783	0.876356	0.791743	0.87856	0.712905
TCGA.24.0968.01A	6.27642	high	0.821712	0.754977	0.801091	0.751847	0.684129	0.619061	0.852167	0.514924	0.826251	0.664616	0.742596	0.870237	0.898396	0.801429	0.698107	0.725924	0.74832	0.849104	0.797154	0.571254	0.640938	0.759253	0.700376	0.75986	0.641258	0.971541	0.901723	0.28047	0.653613	0.771514	0.904247	1.03383	0.892359	0.585439	0.745878	0.993909	0.811252	0.172382	0.740554	0.793491	0.862857	0.885415	0.354675	0.853713	0.832631	0.89115	0.712246
TCGA.09.2048.01A	5.55676	low	0.791838	0.513557	0.73342	0.606428	0.639927	0.486766	0.745118	0.476266	0.764099	0.53201	0.557357	0.897412	0.904644	0.686661	0.585993	0.640951	0.714374	0.828823	0.77344	0.535673	0.59845	0.693889	0.603658	0.535292	0.42764	0.674364	0.628104	0.246573	0.543451	0.747704	0.871004	1.03654	0.861487	0.554874	0.76104	0.998524	0.760767	0.151603	0.709113	0.774164	0.841668	0.823948	0.381915	0.798382	0.641639	0.870617	0.646939
TCGA.29.1707.02A	6.0026	low	0.818803	0.73018	0.792139	0.676557	0.653392	0.515845	0.832379	0.480072	0.831449	0.600124	0.702891	0.864009	0.885133	0.668502	0.701283	0.691385	0.726773	0.832786	0.787574	0.526047	0.640259	0.7523	0.703516	0.766166	0.654539	1.00934	0.942808	0.206432	0.612828	0.769308	0.901205	1.02553	0.865633	0.517737	0.736418	0.979557	0.796993	0.100452	0.705106	0.772201	0.860947	0.88631	0.285591	0.81282	0.852134	0.894882	0.64578
TCGA.09.0367.01A	5.23506	low	0.834245	0.699028	0.760869	0.607518	0.65218	0.548074	0.806346	0.541052	0.839721	0.636387	0.682699	0.870201	0.806455	0.683642	0.701577	0.733647	0.743336	0.754232	0.779863	0.495736	0.634103	0.720472	0.651394	0.69594	0.575169	0.887687	0.844909	0.292748	0.616309	0.71504	0.879678	1.01343	0.876058	0.544925	0.758978	1.01343	0.79205	0.135185	0.739006	0.777531	0.854286	0.90527	0.290767	0.786704	0.774252	0.871036	0.662414
TCGA.13.0924.01A	5.78442	low	0.85649	0.758015	0.783773	0.734171	0.687293	0.585802	0.839845	0.542005	0.841333	0.686268	0.739424	0.884146	0.888404	0.782143	0.751823	0.779864	0.775299	0.839517	0.803448	0.574002	0.653559	0.761068	0.71342	0.759078	0.645791	0.931921	0.879356	0.304595	0.665603	0.760776	0.903722	1.03309	0.915817	0.60431	0.733809	0.999326	0.809234	0.178098	0.752563	0.791931	0.842838	0.912718	0.342032	0.842729	0.833646	0.87812	0.695521
TCGA.24.1565.01A	5.97098	low	0.80517	0.696871	0.760389	0.509971	0.621172	0.542908	0.786566	0.534463	0.757494	0.605442	0.681817	0.858976	0.775515	0.571355	0.713929	0.702213	0.748186	0.725902	0.719597	0.505698	0.630874	0.67091	0.627568	0.608787	0.543143	0.96066	0.883776	0.218076	0.572009	0.727839	0.846153	1.00724	0.863526	0.520832	0.749	0.980167	0.801086	0.133591	0.757752	0.77684	0.850418	0.875579	0.313803	0.773881	0.710301	0.862499	0.639101
TCGA.24.1467.01A	6.14687	high	0.792189	0.610359	0.768924	0.610954	0.634443	0.50656	0.775902	0.512662	0.791525	0.548406	0.607902	0.85179	0.848586	0.636809	0.688223	0.672414	0.698367	0.813605	0.757302	0.545578	0.621181	0.682065	0.61531	0.572722	0.507482	0.917063	0.812948	0.226374	0.547849	0.787162	0.881567	1.01888	0.916855	0.514523	0.767987	0.929724	0.790557	0.0779659	0.745685	0.76949	0.863891	0.83496	0.338497	0.803928	0.70832	0.891593	0.67199
TCGA.24.1846.01A	6.12637	high	0.797729	0.75422	0.786737	0.672471	0.66557	0.523316	0.865268	0.472514	0.783095	0.646739	0.712454	0.866298	0.892293	0.77831	0.735212	0.731125	0.725487	0.842377	0.765126	0.521201	0.629312	0.762671	0.708771	0.768175	0.641514	0.981066	0.911302	0.221378	0.634758	0.777803	0.890914	1.03533	0.91434	0.517868	0.761483	0.973326	0.821321	0.126912	0.71363	0.787134	0.844557	0.866839	0.276181	0.873654	0.885453	0.895523	0.669427
TCGA.30.1862.01A	5.8216	low	0.835904	0.631078	0.774709	0.711815	0.674412	0.551005	0.80539	0.502179	0.822976	0.633552	0.656202	0.842128	0.784015	0.826622	0.70263	0.686431	0.730952	0.741409	0.793402	0.583522	0.628333	0.751992	0.658702	0.627455	0.562575	0.878441	0.812218	0.221597	0.615677	0.748429	0.864823	1.00708	0.874792	0.580009	0.761777	0.962531	0.808207	0.12395	0.70918	0.771437	0.861548	0.868439	0.282672	0.88261	0.78228	0.89555	0.714687
TCGA.24.2298.01A	5.45225	low	0.837438	0.624991	0.801252	0.733719	0.7123	0.557842	0.833459	0.528782	0.86591	0.649064	0.675933	0.830707	0.846556	0.863298	0.730361	0.745973	0.739702	0.808837	0.801353	0.583335	0.648169	0.783707	0.664067	0.624182	0.597879	0.962605	0.865365	0.282042	0.630631	0.788984	0.893442	1.00433	0.856209	0.596416	0.767181	0.996351	0.831422	0.185479	0.71972	0.783518	0.860276	0.890891	0.305002	0.878453	0.816703	0.886419	0.740173
TCGA.13.0901.01B	5.93821	low	0.808738	0.65764	0.796242	0.756267	0.631569	0.494632	0.816337	0.479173	0.770011	0.640563	0.697027	0.854466	0.87981	0.813021	0.685354	0.720428	0.739116	0.834002	0.788051	0.551152	0.598421	0.749633	0.657575	0.635321	0.575395	0.9122	0.839561	0.260387	0.639981	0.728606	0.893402	1.03569	0.886878	0.560245	0.738588	0.991899	0.783651	0.16761	0.714448	0.764542	0.849268	0.851409	0.325023	0.869914	0.805259	0.889076	0.724143
TCGA.23.1021.01B	5.36047	low	0.825843	0.657634	0.73796	0.601877	0.636015	0.504576	0.775102	0.526541	0.797699	0.630327	0.666802	0.848852	0.79544	0.692616	0.696815	0.711811	0.737512	0.754374	0.76139	0.509591	0.627021	0.687418	0.626826	0.621097	0.527407	0.930985	0.837303	0.276275	0.595014	0.705252	0.856055	1.01094	0.904087	0.564518	0.720717	0.994548	0.766124	0.132854	0.740511	0.739484	0.824518	0.878384	0.28984	0.816024	0.714679	0.865938	0.647762
TCGA.57.1584.01A	5.6846	low	0.842727	0.666166	0.798767	0.629043	0.677556	0.539235	0.789497	0.518454	0.799434	0.629345	0.669637	0.855023	0.812922	0.67838	0.739591	0.720833	0.747257	0.775598	0.792711	0.552566	0.642461	0.707118	0.634661	0.600269	0.56786	0.938083	0.857307	0.227991	0.589953	0.761929	0.883108	1.00607	0.889633	0.535387	0.796532	0.982364	0.77099	0.14654	0.74359	0.767126	0.878434	0.885244	0.284588	0.8073	0.71394	0.879258	0.699723
TCGA.13.A5FT.01A	6.91827	high	0.794069	0.599634	0.756123	0.640376	0.633221	0.537118	0.801879	0.469077	0.781665	0.58573	0.625505	0.857175	0.913714	0.696164	0.691014	0.714536	0.700104	0.888339	0.789552	0.590576	0.608116	0.71061	0.646218	0.705946	0.514267	0.935276	0.818667	0.262463	0.593296	0.798821	0.89377	1.03836	0.917688	0.49772	0.789861	0.967138	0.783939	0.194208	0.704784	0.773582	0.847404	0.832121	0.370877	0.87264	0.759031	0.894655	0.666843
TCGA.59.2354.01A	5.8934	low	0.839877	0.748816	0.812592	0.720965	0.719194	0.594663	0.850851	0.528992	0.842064	0.681677	0.732652	0.844578	0.827146	0.872075	0.745556	0.746408	0.750566	0.794507	0.804203	0.63271	0.641984	0.776596	0.713427	0.700429	0.657893	0.956117	0.902853	0.274378	0.683605	0.784377	0.900005	1.01932	0.880951	0.6033	0.791657	0.972558	0.826149	0.211583	0.74258	0.796464	0.874006	0.897457	0.34746	0.887098	0.825107	0.891739	0.751274
TCGA.24.2280.01A	6.42194	high	0.832102	0.606021	0.784886	0.809727	0.724406	0.562658	0.792152	0.495068	0.82337	0.677997	0.693916	0.842692	0.841738	0.887986	0.677679	0.686601	0.736086	0.800718	0.774023	0.637634	0.644512	0.787811	0.681357	0.620454	0.568036	0.813387	0.758167	0.26102	0.66765	0.767971	0.864069	1.01539	0.873535	0.628628	0.834719	0.946512	0.798573	0.214984	0.697053	0.778216	0.852388	0.845925	0.320014	0.908066	0.790651	0.892477	0.775474
TCGA.25.1321.01A	5.71492	low	0.806873	0.606099	0.776283	0.62016	0.659012	0.541803	0.808624	0.517339	0.793166	0.610897	0.654089	0.854917	0.84741	0.682905	0.671404	0.680884	0.717035	0.801194	0.778008	0.587882	0.636793	0.711422	0.610258	0.619004	0.523823	0.914012	0.815631	0.258926	0.578544	0.790422	0.866191	1.01342	0.857732	0.561777	0.772415	0.970999	0.776971	0.117254	0.730413	0.781155	0.889258	0.844751	0.348045	0.850662	0.747163	0.888038	0.689932
TCGA.13.0768.01A	6.11865	high	0.839995	0.803738	0.788245	0.79325	0.723116	0.610439	0.84527	0.520161	0.82574	0.696451	0.761129	0.844938	0.828771	0.904518	0.70766	0.734688	0.753935	0.76817	0.796078	0.565317	0.640089	0.798478	0.757744	0.791111	0.706642	1.00425	0.943851	0.2698	0.688478	0.757613	0.892348	1.00565	0.850923	0.632918	0.790496	0.953683	0.828419	0.124946	0.716846	0.80221	0.842476	0.897664	0.338673	0.865523	0.847545	0.894223	0.73547
TCGA.13.0893.01B	6.57262	high	0.822067	0.723271	0.793502	0.696672	0.685586	0.560607	0.813578	0.517031	0.837324	0.629087	0.685665	0.870387	0.945434	0.797657	0.683007	0.709719	0.736617	0.886019	0.779563	0.543159	0.636515	0.730511	0.673437	0.621814	0.581202	0.96262	0.892545	0.262057	0.594039	0.811095	0.906734	1.03551	0.88361	0.561211	0.686497	0.985664	0.796379	0.171071	0.722747	0.797097	0.868786	0.872054	0.338194	0.8412	0.776011	0.883036	0.717226
TCGA.36.1570.01A	6.26007	high	0.825143	0.635054	0.780002	0.610121	0.621436	0.478802	0.794204	0.541501	0.821037	0.604391	0.661688	0.876104	0.906507	0.66497	0.684665	0.708964	0.744071	0.849221	0.762488	0.472824	0.653805	0.688941	0.613367	0.585969	0.509547	0.976928	0.864741	0.219751	0.556782	0.771025	0.897313	1.02584	0.897867	0.511822	0.729543	1.00844	0.774852	0.0569357	0.771806	0.768087	0.884724	0.862734	0.34551	0.790821	0.7205	0.894498	0.673187
TCGA.61.1910.01A	6.75493	high	0.796104	0.602033	0.745469	0.609391	0.632474	0.444158	0.78145	0.472045	0.816749	0.581416	0.618606	0.866862	0.855671	0.675025	0.615515	0.625676	0.718487	0.823788	0.733592	0.506898	0.620876	0.687936	0.621816	0.649088	0.520798	0.946243	0.834538	0.215617	0.565981	0.770834	0.85347	1.02627	0.916102	0.50861	0.751878	0.989114	0.777564	0.148715	0.704086	0.760409	0.826085	0.844751	0.26817	0.81266	0.761077	0.892138	0.649136
TCGA.23.1029.01B	6.27758	high	0.820584	0.635729	0.792401	0.64015	0.681365	0.570838	0.81579	0.513201	0.820798	0.615654	0.674582	0.860873	0.89738	0.741635	0.747099	0.746755	0.731712	0.855859	0.795421	0.587216	0.657476	0.744111	0.65922	0.674663	0.551419	1.00302	0.880948	0.250387	0.604953	0.817247	0.895039	1.02407	0.898125	0.557156	0.781259	0.96745	0.79198	0.139572	0.743308	0.785882	0.877499	0.859153	0.331891	0.840518	0.753437	0.890997	0.725121
TCGA.36.1580.01A	5.92302	low	0.820862	0.728689	0.789525	0.756807	0.713524	0.561566	0.843281	0.525274	0.805086	0.690395	0.719089	0.854018	0.796371	0.891172	0.694031	0.721743	0.732352	0.759783	0.788469	0.602234	0.633887	0.757205	0.708026	0.760263	0.641864	0.917886	0.865142	0.255674	0.696787	0.744566	0.898544	1.00982	0.866831	0.588462	0.777616	0.965567	0.808644	0.193087	0.722621	0.793311	0.873973	0.876059	0.297322	0.891388	0.828038	0.908435	0.744264
TCGA.59.2348.01A	6.06435	high	0.850421	0.64817	0.796569	0.726383	0.692109	0.556381	0.801119	0.546878	0.832001	0.646173	0.70067	0.848024	0.873826	0.777142	0.731601	0.742154	0.756828	0.833357	0.791812	0.640473	0.648683	0.740937	0.657135	0.621653	0.597855	0.950172	0.855921	0.27919	0.613161	0.804395	0.913318	1.01005	0.85277	0.568884	0.744075	0.956699	0.810782	0.188932	0.742055	0.800201	0.898129	0.884759	0.316264	0.856589	0.761303	0.896673	0.738671
TCGA.13.1495.01A	6.40718	high	0.807415	0.650559	0.779821	0.678605	0.649395	0.54949	0.797149	0.517139	0.798856	0.652459	0.681895	0.846431	0.899662	0.772561	0.681435	0.72079	0.74902	0.85722	0.794761	0.540006	0.639382	0.735836	0.665587	0.65848	0.566923	0.897242	0.819251	0.22688	0.641107	0.788066	0.897567	1.03325	0.898014	0.538806	0.745378	0.98064	0.778087	0.178039	0.730274	0.771928	0.869163	0.886408	0.359395	0.855337	0.762279	0.877451	0.717652
TCGA.13.0720.01A	6.0889	high	0.826812	0.58253	0.791029	0.699102	0.597093	0.534845	0.77757	0.52805	0.813654	0.576966	0.644795	0.834941	0.813696	0.667904	0.720608	0.727029	0.74288	0.775964	0.792686	0.521514	0.637291	0.755473	0.636952	0.595009	0.534257	0.912773	0.827127	0.226406	0.576961	0.744254	0.88515	1.01354	0.881255	0.517778	0.697087	0.988509	0.793574	0.107134	0.742476	0.768928	0.867698	0.886891	0.29962	0.821746	0.776427	0.889931	0.678782
TCGA.25.1630.01A	5.51882	low	0.835552	0.718547	0.781553	0.754291	0.69572	0.584134	0.842606	0.528224	0.83396	0.691999	0.730778	0.860895	0.867967	0.782477	0.712056	0.741261	0.744818	0.825446	0.809671	0.566465	0.64294	0.757906	0.724212	0.79625	0.654955	0.908063	0.86342	0.256799	0.684364	0.767662	0.90764	1.02404	0.882096	0.565567	0.785919	0.980466	0.809851	0.215632	0.738275	0.787096	0.86488	0.900873	0.320459	0.83923	0.840849	0.889801	0.703351
TCGA.61.1919.01A	5.91094	low	0.821298	0.759704	0.804504	0.76118	0.707562	0.578863	0.860251	0.506796	0.82877	0.702194	0.743004	0.87677	0.898704	0.895338	0.69854	0.723179	0.750973	0.847107	0.803326	0.565227	0.637933	0.764772	0.716097	0.794772	0.666818	0.941059	0.890549	0.245458	0.692583	0.768493	0.910313	1.03024	0.879591	0.567255	0.807696	0.982638	0.801169	0.181168	0.731294	0.799505	0.878467	0.864115	0.345132	0.868702	0.836932	0.890953	0.735639
TCGA.13.1496.01A	6.19969	high	0.805921	0.795337	0.754103	0.555042	0.648542	0.477588	0.831711	0.478663	0.801023	0.617302	0.719252	0.86444	0.883152	0.643746	0.638756	0.673171	0.734184	0.83975	0.763239	0.478589	0.637885	0.706268	0.686228	0.739631	0.621458	1.02144	0.949812	0.253681	0.607997	0.760485	0.880543	1.03401	0.868999	0.519808	0.668612	0.983141	0.784335	0.0832071	0.724679	0.818554	0.882367	0.879127	0.359748	0.803143	0.782969	0.877662	0.667946
TCGA.29.1763.01A	6.06178	high	0.801863	0.649412	0.782268	0.743231	0.686823	0.561422	0.821443	0.514738	0.804316	0.659505	0.691443	0.849496	0.830316	0.773783	0.69125	0.696265	0.723309	0.798673	0.791232	0.65084	0.637768	0.763957	0.68102	0.63109	0.576732	0.956262	0.86457	0.266918	0.636434	0.77746	0.879272	1.01578	0.86265	0.58796	0.803001	0.95642	0.789885	0.166847	0.7139	0.776221	0.874218	0.861067	0.348768	0.875841	0.751452	0.890699	0.712108
TCGA.24.1104.01A	5.66996	low	0.842271	0.684167	0.782511	0.683497	0.65924	0.566525	0.815201	0.524264	0.825829	0.587433	0.669234	0.843702	0.807248	0.731984	0.683907	0.697215	0.753705	0.75933	0.77544	0.520797	0.640245	0.745721	0.66831	0.662379	0.57961	0.91337	0.849198	0.248331	0.606106	0.759229	0.872831	0.998565	0.839054	0.551602	0.747252	1.00742	0.784894	0.157264	0.726883	0.781299	0.872324	0.908368	0.273777	0.843915	0.771578	0.86721	0.697117
TCGA.61.1907.01A	5.80663	low	0.826512	0.784304	0.756356	0.580605	0.624197	0.517127	0.832977	0.503215	0.775987	0.619233	0.72916	0.888352	0.861791	0.590964	0.697344	0.716452	0.76128	0.808403	0.765045	0.488581	0.650628	0.710016	0.70306	0.79741	0.644281	1.00294	0.931998	0.242034	0.609326	0.717189	0.888132	1.03313	0.903567	0.502817	0.676979	0.994688	0.800619	0.16124	0.746603	0.793641	0.851428	0.873696	0.307429	0.802563	0.802245	0.875488	0.615378
TCGA.13.0766.01A	5.45863	low	0.829109	0.643433	0.778579	0.732888	0.641739	0.497326	0.786768	0.507772	0.843268	0.615886	0.66195	0.889344	0.911939	0.758881	0.705562	0.73355	0.745428	0.852276	0.808669	0.553797	0.624372	0.750829	0.648263	0.605514	0.546444	0.916004	0.8402	0.249196	0.60486	0.738531	0.923626	1.03685	0.91544	0.531634	0.69821	0.993668	0.777039	0.148352	0.733838	0.773935	0.843005	0.893189	0.351303	0.812302	0.741556	0.900445	0.672474
TCGA.24.2027.01A	6.65943	high	0.787845	0.523047	0.750079	0.663938	0.683929	0.60313	0.770049	0.502338	0.78719	0.594811	0.605006	0.870685	0.935645	0.736391	0.720266	0.749376	0.719938	0.886883	0.792333	0.6701	0.621251	0.729285	0.621212	0.552284	0.466741	0.842372	0.726835	0.327245	0.568443	0.830257	0.895467	1.02706	0.870274	0.599864	0.827282	0.975449	0.781403	0.189442	0.742406	0.766236	0.874526	0.837622	0.384719	0.853981	0.653647	0.886189	0.69423
TCGA.24.2024.01A	5.80419	low	0.808213	0.659218	0.766108	0.689331	0.663269	0.549656	0.826705	0.499748	0.783034	0.666701	0.668653	0.860529	0.821572	0.819238	0.659542	0.674838	0.726002	0.773079	0.782084	0.504535	0.618106	0.739306	0.65705	0.648206	0.571629	0.87962	0.813022	0.229318	0.635735	0.743606	0.866797	1.01223	0.8707	0.58215	0.810524	0.964683	0.792889	0.122263	0.704388	0.764359	0.850592	0.863752	0.299684	0.856983	0.790512	0.87681	0.71579
TCGA.31.1951.01A	6.27572	high	0.820064	0.745344	0.785438	0.786752	0.708326	0.552909	0.851702	0.508561	0.848626	0.681327	0.730432	0.828415	0.875719	0.876364	0.740498	0.73856	0.722515	0.84194	0.798187	0.635868	0.6299	0.78418	0.707156	0.718745	0.675767	0.99348	0.925385	0.23024	0.675341	0.810841	0.8988	1.00205	0.87504	0.557772	0.788843	0.950792	0.828438	0.27461	0.711588	0.793777	0.878474	0.868292	0.295125	0.885985	0.876399	0.905895	0.749041
TCGA.04.1530.01A	6.51181	high	0.782662	0.732348	0.768015	0.715235	0.703293	0.537878	0.869085	0.467926	0.810353	0.671356	0.695103	0.864293	0.895014	0.876454	0.672344	0.705286	0.713855	0.842449	0.794668	0.564439	0.622634	0.781251	0.70192	0.738153	0.638465	0.917464	0.862115	0.256885	0.634639	0.804242	0.896654	1.02251	0.875185	0.587833	0.785708	0.948149	0.814755	0.180098	0.713436	0.781411	0.844777	0.863639	0.34014	0.902562	0.869833	0.885828	0.700518
TCGA.24.1419.01A	6.2022	high	0.816358	0.516368	0.758263	0.662977	0.648565	0.489075	0.753204	0.504384	0.812546	0.550229	0.593585	0.86492	0.881559	0.624182	0.728942	0.715223	0.733605	0.856992	0.764179	0.578023	0.643226	0.702272	0.602454	0.523994	0.467186	0.879089	0.760023	0.244283	0.530547	0.790655	0.880493	1.02997	0.883581	0.520223	0.746406	0.981833	0.766677	0.117843	0.759731	0.779216	0.870901	0.836925	0.333172	0.853733	0.653279	0.887909	0.683069
TCGA.29.1701.01A	4.80117	low	0.838933	0.686844	0.780475	0.71226	0.639048	0.539621	0.830772	0.530071	0.828431	0.651479	0.694189	0.891921	0.920476	0.80664	0.669508	0.726064	0.773204	0.851111	0.793146	0.51045	0.6358	0.744069	0.676513	0.699243	0.613787	0.913348	0.847798	0.2629	0.654938	0.722962	0.898887	1.0357	0.862651	0.553564	0.689735	1.01088	0.79649	0.120426	0.775783	0.784091	0.862713	0.869453	0.38704	0.828897	0.797389	0.880364	0.666819
TCGA.23.1026.01B	5.77019	low	0.832783	0.7699	0.78628	0.737628	0.714322	0.555688	0.854435	0.506196	0.83115	0.689906	0.735586	0.875091	0.863647	0.834109	0.734273	0.747122	0.744088	0.816748	0.800279	0.585901	0.628937	0.766057	0.711028	0.742682	0.670173	0.973597	0.912233	0.269796	0.65636	0.759318	0.899529	1.03244	0.909882	0.589692	0.766922	0.9784	0.825872	0.179023	0.715821	0.789093	0.853664	0.893996	0.325536	0.864508	0.856811	0.887419	0.71366
TCGA.04.1332.01A	5.47861	low	0.827234	0.604703	0.762841	0.758355	0.729044	0.558798	0.799005	0.5128	0.82165	0.671615	0.671305	0.833801	0.834214	0.850404	0.717336	0.722517	0.727314	0.793156	0.773619	0.670762	0.622456	0.763105	0.662377	0.620618	0.557027	0.88156	0.799155	0.247344	0.6434	0.792762	0.843174	0.991659	0.867799	0.647018	0.810552	0.958498	0.797701	0.177451	0.70664	0.773181	0.819706	0.859814	0.293762	0.887998	0.787254	0.861095	0.740805
TCGA.23.1113.01A	5.51801	low	0.79925	0.516733	0.725399	0.661086	0.64788	0.519079	0.750232	0.475178	0.803607	0.593419	0.609074	0.851133	0.874468	0.759437	0.675311	0.697608	0.708747	0.84098	0.78661	0.58659	0.631281	0.741452	0.605249	0.515205	0.465558	0.779224	0.697407	0.249733	0.57046	0.762171	0.860445	1.02384	0.916338	0.582871	0.740838	0.975412	0.756027	0.219118	0.708348	0.76345	0.829748	0.863609	0.334386	0.82136	0.685984	0.863436	0.67948
TCGA.29.A5NZ.01A	6.41216	high	0.773566	0.586219	0.780021	0.749136	0.702225	0.571795	0.802487	0.504459	0.809055	0.636323	0.646485	0.822683	0.905158	0.862085	0.661193	0.646362	0.690532	0.886542	0.777515	0.669262	0.631818	0.740635	0.650113	0.622536	0.549142	0.850181	0.774181	0.224517	0.639719	0.856534	0.876855	1.00899	0.858346	0.547689	0.837953	0.881861	0.75922	0.163769	0.693418	0.79185	0.885176	0.793511	0.325901	0.905564	0.756292	0.896078	0.773278
TCGA.20.1682.01A	6.30209	high	0.848932	0.675628	0.831724	0.761348	0.691778	0.63807	0.818985	0.548688	0.8386	0.629433	0.699745	0.845822	0.900741	0.829521	0.731036	0.764152	0.775465	0.854254	0.815598	0.621663	0.641135	0.777601	0.683551	0.670867	0.623951	0.887565	0.82797	0.280167	0.641727	0.782366	0.90937	1.0218	0.843749	0.595002	0.775079	0.978238	0.796938	0.176736	0.752947	0.786655	0.891399	0.886808	0.35801	0.868413	0.781099	0.884622	0.74401
TCGA.23.1107.01A	5.25391	low	0.81686	0.620155	0.756979	0.626956	0.637719	0.540395	0.78396	0.504012	0.849073	0.614378	0.675636	0.883778	0.914989	0.671902	0.684652	0.705688	0.758738	0.863896	0.811663	0.505053	0.626038	0.738851	0.627094	0.60094	0.516998	0.862383	0.789153	0.238785	0.579125	0.785038	0.913731	1.0348	0.913743	0.522367	0.713849	1.0052	0.780646	0.249368	0.763686	0.790333	0.859122	0.909852	0.355025	0.779302	0.72243	0.889453	0.658081
TCGA.20.1683.01A	6.34061	high	0.813558	0.580541	0.751978	0.610715	0.642431	0.51318	0.728001	0.491844	0.812214	0.58132	0.617585	0.867628	0.940521	0.739478	0.645673	0.677452	0.726246	0.892537	0.774199	0.565661	0.641763	0.725147	0.608494	0.542221	0.486795	0.841505	0.776517	0.236057	0.537954	0.815073	0.891173	1.02954	0.874479	0.548624	0.716627	0.971139	0.744028	0.200744	0.720528	0.785811	0.879008	0.872578	0.35125	0.849146	0.64561	0.900466	0.714775
TCGA.59.2352.01A	5.65048	low	0.805905	0.722065	0.777192	0.683932	0.712835	0.602856	0.829396	0.520393	0.796422	0.667811	0.693471	0.838669	0.812547	0.773014	0.694793	0.7053	0.720629	0.778285	0.787843	0.613704	0.641284	0.750419	0.692113	0.748888	0.603742	0.991192	0.901585	0.278773	0.644544	0.778256	0.875596	1.00646	0.861776	0.580245	0.783784	0.946773	0.791048	0.208277	0.723419	0.785442	0.867043	0.853495	0.318603	0.89476	0.763383	0.892189	0.718946
TCGA.24.2262.01A	5.76607	low	0.820182	0.720981	0.787962	0.770251	0.688843	0.585622	0.861502	0.506537	0.852492	0.663539	0.715717	0.845962	0.896763	0.826184	0.709004	0.729109	0.749716	0.850074	0.831323	0.593259	0.654228	0.809408	0.68062	0.73734	0.635667	0.921389	0.87096	0.247672	0.634642	0.798749	0.924597	1.01824	0.83429	0.598009	0.766529	0.966446	0.815806	0.0952048	0.743646	0.816506	0.883402	0.89228	0.306933	0.887075	0.863245	0.898421	0.730634
TCGA.23.1114.01B	6.27366	high	0.795456	0.510369	0.773363	0.71136	0.688716	0.599124	0.82255	0.501417	0.799732	0.645268	0.627797	0.832991	0.868234	0.814592	0.684567	0.700074	0.70402	0.84087	0.797586	0.611624	0.623973	0.777165	0.660696	0.652955	0.524215	0.749817	0.683761	0.280456	0.615562	0.801062	0.866874	1.01791	0.870767	0.583827	0.84639	0.950451	0.788958	0.147048	0.713336	0.775221	0.874984	0.83396	0.332476	0.923497	0.820825	0.892701	0.743034
TCGA.24.1431.01A	5.91136	low	0.823293	0.645516	0.763792	0.610426	0.638316	0.486823	0.776997	0.497535	0.854064	0.570514	0.650888	0.863334	0.891516	0.687288	0.680995	0.677263	0.745753	0.845602	0.758085	0.514202	0.62477	0.6821	0.611051	0.593622	0.531251	0.873121	0.801198	0.233709	0.570718	0.788681	0.882459	1.03307	0.923732	0.502229	0.744931	0.997917	0.777986	0.120206	0.708075	0.790587	0.866202	0.883267	0.300684	0.782547	0.713456	0.872283	0.67502
TCGA.23.2084.01A	5.84973	low	0.834248	0.678455	0.766958	0.68342	0.677314	0.554469	0.829802	0.520335	0.832682	0.630853	0.697321	0.87704	0.942248	0.765859	0.73024	0.73131	0.727532	0.89089	0.778535	0.54461	0.638137	0.729545	0.661147	0.660094	0.597363	0.994776	0.896214	0.235253	0.600073	0.819868	0.908809	1.04265	0.927355	0.559	0.77436	0.971334	0.805079	0.0569747	0.736019	0.800252	0.871848	0.88925	0.312099	0.845146	0.783034	0.900658	0.711147
TCGA.04.1536.01A	5.86726	low	0.826267	0.630942	0.762593	0.62405	0.654893	0.575427	0.792298	0.541912	0.819076	0.623441	0.692307	0.874781	0.918456	0.698584	0.699421	0.722532	0.75636	0.866358	0.779421	0.488326	0.635974	0.718111	0.623762	0.634299	0.546887	0.890803	0.819168	0.279613	0.597572	0.793949	0.886334	1.03203	0.905785	0.560013	0.724394	0.999911	0.793028	0.122147	0.739904	0.782084	0.85422	0.902649	0.324295	0.806173	0.754357	0.858191	0.677931
TCGA.04.1519.01A	6.17974	high	0.808958	0.560995	0.750531	0.571151	0.644697	0.52321	0.748738	0.521163	0.7898	0.603306	0.628896	0.847368	0.816289	0.643949	0.67624	0.687828	0.73598	0.768776	0.763955	0.578298	0.640618	0.70906	0.589578	0.533844	0.480721	0.840682	0.75167	0.283497	0.5574	0.751414	0.866673	1.01318	0.896121	0.580948	0.765777	0.967275	0.770536	0.175339	0.731132	0.750612	0.856852	0.841225	0.312566	0.823647	0.675234	0.878941	0.661516
TCGA.24.1560.01A	6.03425	high	0.820004	0.584919	0.764805	0.591618	0.628913	0.492516	0.801146	0.535472	0.818308	0.590047	0.649933	0.852378	0.855162	0.67658	0.721828	0.722529	0.74622	0.815384	0.799929	0.55972	0.649495	0.755806	0.608667	0.561418	0.507089	0.94336	0.817755	0.244793	0.577619	0.764129	0.915802	1.02326	0.890733	0.538622	0.718616	0.986722	0.800877	0.130363	0.754844	0.794622	0.886927	0.862448	0.329726	0.837117	0.726843	0.910998	0.682067
TCGA.59.2351.01A	6.39428	high	0.820146	0.726518	0.804625	0.686231	0.694902	0.556002	0.822084	0.515473	0.836733	0.651129	0.701946	0.858879	0.885497	0.786875	0.723327	0.717493	0.740664	0.843702	0.788695	0.60993	0.634315	0.735852	0.682661	0.680945	0.617487	0.928305	0.872464	0.230644	0.640959	0.802147	0.909045	1.03233	0.928487	0.566276	0.78503	0.97505	0.791358	0.14944	0.730471	0.793341	0.868072	0.888725	0.327675	0.867303	0.759113	0.89962	0.721442
TCGA.31.1953.01A	6.14822	high	0.832264	0.815865	0.79297	0.746252	0.7238	0.58129	0.872214	0.506554	0.837837	0.674958	0.752743	0.857132	0.887191	0.836537	0.709235	0.700193	0.745192	0.839925	0.785137	0.600788	0.659574	0.781447	0.740505	0.768563	0.685945	0.985024	0.935522	0.235498	0.659119	0.800164	0.896152	1.02775	0.878372	0.570339	0.741573	0.981576	0.829104	0.103793	0.718883	0.814799	0.876326	0.890538	0.322962	0.873398	0.868557	0.891293	0.735286
TCGA.24.1474.01A	6.89239	high	0.822487	0.627807	0.797588	0.64962	0.671285	0.541719	0.783711	0.49458	0.839202	0.563507	0.658006	0.868191	0.963925	0.694992	0.726265	0.733831	0.736926	0.91484	0.77936	0.588825	0.653038	0.728394	0.659753	0.604962	0.577285	0.904784	0.841079	0.222666	0.602729	0.845871	0.916571	1.04438	0.917928	0.530897	0.758593	0.967032	0.793501	0.206741	0.716657	0.815798	0.883175	0.875623	0.373759	0.852148	0.759969	0.909779	0.720693
TCGA.25.1623.01A	5.66712	low	0.834596	0.781499	0.815056	0.782511	0.730003	0.621781	0.88054	0.509745	0.869309	0.695919	0.751704	0.838424	0.865473	0.915671	0.740569	0.740163	0.72915	0.830298	0.806888	0.658307	0.643709	0.804654	0.752152	0.815019	0.694537	0.983538	0.927948	0.279586	0.700975	0.806993	0.91805	1.01803	0.895342	0.610129	0.812051	0.962248	0.833149	0.174136	0.720984	0.809717	0.867246	0.871113	0.318767	0.911571	0.915824	0.912714	0.757493
TCGA.13.0897.01A	5.11477	low	0.807677	0.713631	0.772084	0.68285	0.694071	0.562933	0.818713	0.5161	0.823069	0.687819	0.730042	0.870768	0.883772	0.827247	0.732309	0.760476	0.744203	0.836236	0.827207	0.572836	0.636407	0.760327	0.691098	0.651459	0.595489	0.96567	0.887502	0.269102	0.653281	0.756545	0.900905	1.02081	0.864246	0.575976	0.780421	0.993932	0.828726	0.22	0.727896	0.805016	0.860611	0.893903	0.35914	0.857631	0.788282	0.884044	0.704728
TCGA.24.1930.01A	5.4594	low	0.828503	0.745783	0.772611	0.711116	0.68457	0.542588	0.845697	0.491603	0.801854	0.671104	0.731967	0.847467	0.80246	0.807972	0.694389	0.705702	0.754253	0.755925	0.782372	0.597523	0.642094	0.74504	0.686036	0.741288	0.637555	0.984299	0.913422	0.239268	0.65429	0.75135	0.864555	0.993154	0.822925	0.56622	0.784867	0.993762	0.805198	0.132006	0.71595	0.785526	0.875929	0.892591	0.291192	0.849309	0.806203	0.875292	0.716168
TCGA.10.0931.01A	5.28611	low	0.817169	0.669015	0.758913	0.639291	0.605694	0.486896	0.816472	0.51484	0.786388	0.626522	0.668307	0.874508	0.866694	0.66172	0.687377	0.708281	0.746559	0.810577	0.776865	0.455341	0.607268	0.717385	0.649584	0.641772	0.547578	0.948109	0.858471	0.245747	0.592145	0.736658	0.880255	1.03028	0.929055	0.524354	0.728607	0.993144	0.800981	0.191953	0.745479	0.771749	0.818693	0.896044	0.338774	0.796876	0.81908	0.876932	0.634237
TCGA.13.0765.01A	5.21274	low	0.82807	0.694906	0.753409	0.587729	0.627577	0.537124	0.801878	0.496893	0.830629	0.597165	0.688576	0.850726	0.807992	0.62503	0.681839	0.685478	0.740573	0.748958	0.785115	0.554849	0.6246	0.7453	0.632419	0.684678	0.559903	0.902064	0.840445	0.248952	0.587325	0.711813	0.882379	1.00374	0.875552	0.548551	0.722235	1.00324	0.795269	0.1056	0.722489	0.772872	0.841366	0.918772	0.279127	0.758791	0.787079	0.87227	0.63101
TCGA.04.1651.01A	6.29631	high	0.799846	0.62641	0.798092	0.652705	0.640168	0.609287	0.787397	0.491259	0.842319	0.608677	0.655794	0.86543	0.897286	0.671517	0.736309	0.755053	0.72222	0.863627	0.816889	0.591854	0.63869	0.761196	0.655885	0.628404	0.54731	0.915314	0.83113	0.278764	0.610291	0.772158	0.913307	1.03183	0.901226	0.531551	0.759335	0.977425	0.792907	0.196841	0.740912	0.783931	0.851068	0.895569	0.316383	0.846892	0.782998	0.900474	0.694005
TCGA.25.2396.01A	6.14618	high	0.81245	0.715843	0.773291	0.654475	0.666572	0.536617	0.830513	0.530925	0.821752	0.626467	0.699155	0.864666	0.899404	0.771462	0.70289	0.718985	0.751437	0.839334	0.771619	0.510023	0.650406	0.727742	0.679718	0.715311	0.609363	0.984847	0.893607	0.235726	0.624063	0.778683	0.877524	1.02546	0.877608	0.556706	0.718873	0.988564	0.786122	0.227001	0.73134	0.780868	0.874533	0.880861	0.340641	0.835442	0.782615	0.889138	0.696703
TCGA.36.1577.01A	5.74244	low	0.812568	0.536167	0.769773	0.722773	0.675307	0.551559	0.781656	0.513965	0.840847	0.544727	0.602016	0.875794	0.919671	0.762502	0.725727	0.73478	0.742674	0.879738	0.833556	0.65732	0.641245	0.784248	0.659271	0.607217	0.503641	0.768747	0.682946	0.287661	0.566825	0.792637	0.922488	1.04554	0.907867	0.55544	0.771199	0.968446	0.786605	0.219208	0.725733	0.788106	0.868495	0.864619	0.410748	0.886067	0.712302	0.907295	0.715477
TCGA.30.1857.01A	5.6821	low	0.833425	0.745757	0.783048	0.748542	0.698033	0.584612	0.829943	0.511304	0.848566	0.705795	0.723231	0.852627	0.844966	0.86761	0.708049	0.735745	0.749493	0.798141	0.804491	0.580356	0.63323	0.754631	0.704049	0.744501	0.635629	0.911914	0.871748	0.282934	0.68027	0.751407	0.88722	1.00246	0.832477	0.607386	0.8076	0.979289	0.814029	0.215414	0.734451	0.788603	0.853944	0.901557	0.29936	0.861047	0.807524	0.867854	0.728107
TCGA.13.1409.01A	6.19968	high	0.780536	0.499192	0.721696	0.580959	0.646603	0.50617	0.700843	0.476031	0.737447	0.592127	0.593724	0.850709	0.808855	0.686212	0.626884	0.626254	0.686409	0.752123	0.723508	0.61533	0.619961	0.669839	0.544677	0.417835	0.388958	0.806818	0.7054	0.267917	0.528353	0.73366	0.820935	1.02066	0.90223	0.582923	0.740851	0.975042	0.720794	0.198406	0.69361	0.734037	0.8205	0.816926	0.316105	0.848831	0.596914	0.866361	0.689555
TCGA.04.1655.01A	5.89168	low	0.790583	0.504322	0.73706	0.637592	0.650866	0.512989	0.7534	0.505685	0.783278	0.543771	0.575295	0.865904	0.859808	0.712354	0.669986	0.670824	0.703606	0.801826	0.786956	0.625101	0.624992	0.748606	0.620268	0.478477	0.446686	0.723344	0.669904	0.279553	0.56249	0.761017	0.86378	1.02644	0.882624	0.595458	0.760042	0.975303	0.777319	0.121112	0.714634	0.788901	0.860886	0.841868	0.344651	0.892509	0.724654	0.877103	0.730749
TCGA.59.2355.01A	6.03509	high	0.832229	0.691089	0.782156	0.689222	0.70218	0.593765	0.827609	0.536814	0.818348	0.666762	0.709386	0.858714	0.813939	0.792971	0.739767	0.741879	0.734498	0.777481	0.792565	0.608688	0.633149	0.749965	0.665223	0.688444	0.601174	0.946337	0.87493	0.289301	0.649712	0.755764	0.879491	1.01381	0.880523	0.594115	0.808477	0.981562	0.817486	0.153939	0.735921	0.781294	0.878349	0.863863	0.309132	0.880061	0.784712	0.889631	0.731772
TCGA.61.1995.01A	6.49088	high	0.814102	0.692627	0.774499	0.646428	0.664615	0.564594	0.810035	0.528621	0.81628	0.591078	0.669459	0.848579	0.913952	0.675235	0.73362	0.728839	0.732523	0.868604	0.777428	0.581721	0.644869	0.73234	0.68427	0.668341	0.579435	0.892448	0.817879	0.27786	0.612917	0.824378	0.899148	1.02802	0.883993	0.57116	0.762653	0.972466	0.802578	0.0860211	0.736687	0.803459	0.86325	0.881134	0.316178	0.84276	0.739619	0.874585	0.716617
TCGA.25.1322.01A	6.26485	high	0.816214	0.640042	0.794751	0.728573	0.698111	0.57789	0.842825	0.511559	0.840656	0.667818	0.709696	0.828983	0.909436	0.791107	0.735891	0.743631	0.726888	0.879572	0.813395	0.627052	0.643546	0.773072	0.691105	0.69135	0.627655	0.964295	0.866721	0.261435	0.66286	0.826408	0.904421	1.01217	0.88266	0.574359	0.783482	0.955842	0.809032	0.166896	0.710048	0.787147	0.885251	0.856463	0.336485	0.895726	0.82952	0.878759	0.744751
TCGA.13.0905.01B	5.9622	low	0.813746	0.658549	0.766902	0.674927	0.657534	0.511035	0.816872	0.547701	0.837121	0.65482	0.704483	0.8549	0.896868	0.719609	0.713217	0.755472	0.757198	0.836575	0.807913	0.586857	0.652443	0.752153	0.643296	0.664071	0.570517	0.960927	0.862649	0.273787	0.6154	0.765744	0.897899	1.01652	0.829045	0.574381	0.66654	0.99148	0.786553	0.205819	0.752184	0.756601	0.87441	0.884696	0.342796	0.81123	0.785869	0.8725	0.668731
TCGA.09.2051.01A	6.46474	high	0.818619	0.711075	0.783919	0.643902	0.667701	0.574334	0.821613	0.520486	0.80334	0.606907	0.694952	0.875064	0.929135	0.713355	0.738339	0.741294	0.751027	0.875662	0.794971	0.558274	0.646319	0.725161	0.665975	0.695731	0.607239	1.00978	0.923101	0.241758	0.61778	0.794091	0.90336	1.03459	0.891798	0.540092	0.747434	0.973069	0.798959	0.183931	0.737194	0.805905	0.894666	0.894063	0.340382	0.801507	0.774677	0.901346	0.695113
TCGA.13.0900.01B	6.21089	high	0.821299	0.665282	0.793826	0.7652	0.676471	0.56529	0.813268	0.479707	0.834781	0.667652	0.688378	0.880775	0.902601	0.871196	0.673525	0.690779	0.74983	0.857976	0.793897	0.561111	0.629159	0.747401	0.670091	0.662299	0.603204	0.96209	0.872227	0.224957	0.631415	0.77747	0.908932	1.04165	0.894583	0.559634	0.792867	0.995418	0.792361	0.19519	0.739852	0.786333	0.865888	0.878678	0.303154	0.867649	0.781366	0.895734	0.736221
TCGA.61.1728.01A	5.71471	low	0.819163	0.62252	0.783171	0.659656	0.682067	0.590754	0.809598	0.524728	0.81736	0.623383	0.637715	0.857161	0.865193	0.74521	0.70981	0.732926	0.752426	0.810354	0.78616	0.601765	0.633	0.742174	0.644416	0.636175	0.551735	0.823837	0.765225	0.273614	0.608552	0.749203	0.885631	1.02021	0.87001	0.563493	0.769796	0.984322	0.799911	0.168271	0.736897	0.773973	0.868965	0.856661	0.338533	0.852082	0.767213	0.878993	0.676897
TCGA.24.1544.01A	5.99543	low	0.797609	0.520272	0.730205	0.588854	0.653238	0.597827	0.749155	0.516247	0.777779	0.573131	0.604859	0.868877	0.866251	0.666695	0.655726	0.666	0.72741	0.812606	0.779458	0.600915	0.644354	0.698318	0.598126	0.495473	0.460253	0.83452	0.726698	0.313465	0.554479	0.7701	0.86101	1.03053	0.885059	0.562994	0.741709	0.974465	0.760175	0.197942	0.723001	0.775848	0.863249	0.848468	0.384975	0.827133	0.646699	0.880739	0.66001
TCGA.04.1343.01A	4.9645	low	0.84775	0.704966	0.743367	0.728005	0.692892	0.568873	0.830807	0.503641	0.859333	0.687266	0.700883	0.865014	0.819363	0.806718	0.69383	0.717695	0.760191	0.76752	0.782256	0.587306	0.63971	0.766045	0.688461	0.74459	0.578214	0.871521	0.823194	0.287716	0.628693	0.736915	0.864776	1.00994	0.888308	0.604794	0.720426	0.998959	0.801072	0.178364	0.726499	0.772939	0.818661	0.89998	0.336057	0.847166	0.838596	0.863035	0.687676
TCGA.24.2267.01A	6.36733	high	0.81867	0.770017	0.777207	0.642889	0.686063	0.556851	0.840316	0.505648	0.815904	0.639683	0.709529	0.850754	0.843829	0.722622	0.70713	0.700436	0.729337	0.798793	0.787029	0.549362	0.650437	0.761864	0.711628	0.75285	0.6583	0.998387	0.929978	0.251821	0.647051	0.77529	0.893854	1.01616	0.880701	0.538887	0.774652	0.962752	0.803544	0.115122	0.716461	0.797629	0.864039	0.880134	0.291644	0.847814	0.821643	0.90448	0.708021
TCGA.04.1648.01A	6.06726	high	0.815324	0.691432	0.78848	0.656233	0.648072	0.561407	0.788679	0.546728	0.798523	0.675514	0.698188	0.840722	0.769737	0.661596	0.700532	0.714274	0.772083	0.725544	0.800062	0.537224	0.655839	0.734534	0.665881	0.617519	0.560489	0.874794	0.837832	0.237641	0.624615	0.707259	0.8793	1.00162	0.847106	0.530278	0.733089	0.971172	0.801726	0.254549	0.76589	0.779073	0.88586	0.909607	0.332895	0.832785	0.731578	0.857052	0.68354
TCGA.59.2363.01A	6.75984	high	0.787374	0.593683	0.777559	0.714183	0.67777	0.519661	0.809463	0.477197	0.811982	0.607229	0.632363	0.889855	0.923902	0.76647	0.698651	0.705853	0.709705	0.872278	0.804478	0.620822	0.621626	0.758967	0.661448	0.705122	0.538905	0.851675	0.769159	0.257792	0.603076	0.809422	0.908707	1.0446	0.923679	0.549733	0.815422	0.970979	0.782756	0.239956	0.713379	0.777349	0.859011	0.855326	0.337323	0.855966	0.765863	0.891456	0.706373
TCGA.24.2290.01A	6.4282	high	0.832828	0.690575	0.801414	0.777632	0.66617	0.57127	0.850225	0.48608	0.857053	0.638232	0.712015	0.866109	0.912794	0.754047	0.715168	0.724341	0.739222	0.88575	0.797694	0.544301	0.643969	0.761291	0.698226	0.757002	0.643485	0.955411	0.881225	0.239356	0.647254	0.820831	0.923209	1.0396	0.928361	0.527	0.778571	0.973313	0.81941	0.122721	0.727628	0.793021	0.877697	0.888118	0.324663	0.854317	0.867195	0.901573	0.720369
TCGA.13.1512.01A	6.44361	high	0.820033	0.695766	0.778347	0.760158	0.688811	0.590515	0.818939	0.502695	0.819154	0.66874	0.705259	0.873151	0.920596	0.823382	0.672728	0.720496	0.742625	0.876992	0.808094	0.585303	0.625819	0.733692	0.680045	0.656129	0.596845	0.902419	0.847946	0.287054	0.652096	0.802515	0.911601	1.03051	0.867533	0.564311	0.774776	0.982422	0.787871	0.166249	0.736591	0.807122	0.895824	0.871987	0.363007	0.8383	0.767568	0.899799	0.712755
TCGA.10.0938.01A	5.94696	low	0.772068	0.467556	0.758273	0.490641	0.580375	0.458388	0.719013	0.437159	0.784358	0.459815	0.529935	0.879097	0.922081	0.58837	0.6553	0.672387	0.709042	0.872896	0.750639	0.526124	0.579444	0.689479	0.566218	0.429887	0.389183	0.876072	0.730653	0.247444	0.478635	0.760452	0.864811	1.04471	0.925698	0.480016	0.729479	0.976551	0.761745	0.140959	0.701111	0.764357	0.831286	0.833632	0.348834	0.836888	0.664081	0.888205	0.627134
TCGA.24.1417.01A	5.65466	low	0.836272	0.776801	0.806417	0.743564	0.714702	0.583777	0.864681	0.51263	0.827485	0.675984	0.748413	0.867046	0.910146	0.838403	0.735149	0.740758	0.743416	0.854165	0.787124	0.583987	0.648946	0.773998	0.721461	0.761115	0.676377	1.02865	0.934755	0.269674	0.674463	0.806316	0.89933	1.02952	0.890633	0.565993	0.767725	0.975884	0.829545	0.185807	0.719614	0.787443	0.87138	0.863029	0.349919	0.876682	0.863537	0.903308	0.729958
TCGA.13.0913.02A	5.12515	low	0.803652	0.728529	0.733121	0.659324	0.585497	0.500322	0.804842	0.511706	0.766313	0.656373	0.697156	0.880382	0.869253	0.739672	0.589311	0.653738	0.73889	0.78306	0.777924	0.430446	0.589926	0.701998	0.662779	0.686764	0.565643	0.9275	0.858394	0.232408	0.618877	0.662342	0.883698	1.03484	0.873989	0.493939	0.677183	1.01132	0.76067	0.190569	0.735761	0.75482	0.835213	0.860747	0.332313	0.767625	0.76601	0.865959	0.619664
TCGA.13.2060.01A	6.06112	high	0.806401	0.732485	0.778188	0.62853	0.661765	0.524405	0.835942	0.496475	0.818312	0.627999	0.709163	0.883177	0.910124	0.759545	0.653412	0.67391	0.731463	0.851932	0.774738	0.489569	0.627822	0.714535	0.66776	0.671391	0.612224	0.966366	0.900024	0.230935	0.606174	0.772708	0.892972	1.03723	0.903227	0.517435	0.690482	0.980078	0.792261	0.112469	0.716154	0.804186	0.889948	0.847468	0.371781	0.843309	0.777876	0.881961	0.69564
TCGA.31.1950.01A	6.27248	high	0.800734	0.724873	0.756251	0.575775	0.653468	0.569242	0.797643	0.499728	0.805171	0.637202	0.695196	0.859313	0.890436	0.626063	0.671916	0.680532	0.736251	0.839732	0.782542	0.580683	0.659725	0.718641	0.664665	0.6884	0.551363	1.00638	0.913619	0.252729	0.590839	0.791456	0.891128	1.01315	0.873837	0.53163	0.718498	0.955952	0.790142	0.138935	0.728406	0.791366	0.861085	0.86747	0.348919	0.810416	0.733305	0.88689	0.668702
TCGA.13.1408.01A	6.19119	high	0.803189	0.637049	0.762226	0.745936	0.703289	0.566554	0.818913	0.490025	0.827769	0.672677	0.679584	0.850342	0.866503	0.887986	0.699941	0.715699	0.719717	0.822143	0.783485	0.59475	0.620019	0.760005	0.684615	0.662432	0.568274	0.902384	0.829462	0.254171	0.641132	0.789343	0.884542	1.01576	0.882041	0.607904	0.806754	0.964461	0.801959	0.133681	0.716652	0.794331	0.86033	0.869834	0.329082	0.870499	0.781038	0.883734	0.726072
TCGA.61.2113.01A	6.69928	high	0.799143	0.702433	0.783113	0.7721	0.725426	0.600547	0.851959	0.481925	0.810056	0.687612	0.730198	0.856632	0.896374	0.883187	0.731002	0.739969	0.715931	0.868063	0.817238	0.607828	0.644763	0.791172	0.72354	0.741937	0.665434	0.994636	0.909654	0.282571	0.676908	0.833677	0.923801	1.02659	0.891775	0.581378	0.831015	0.941512	0.827427	0.145794	0.706599	0.81063	0.874658	0.85473	0.327043	0.911276	0.861485	0.91108	0.754053
TCGA.24.0982.01A	6.25757	high	0.792806	0.625677	0.762931	0.628915	0.676436	0.50922	0.792885	0.454923	0.788795	0.614229	0.653449	0.858951	0.883901	0.766172	0.661389	0.678835	0.72392	0.839238	0.772308	0.54189	0.618313	0.726746	0.647606	0.625776	0.513814	0.905427	0.807547	0.275593	0.593278	0.782132	0.862069	1.03071	0.904176	0.560213	0.761363	0.99209	0.763825	0.15337	0.709301	0.767383	0.843303	0.848163	0.332582	0.859801	0.740162	0.892106	0.729078
TCGA.61.1738.01A	5.80132	low	0.829156	0.672294	0.763935	0.646156	0.638844	0.546781	0.821506	0.553605	0.879073	0.590088	0.666417	0.868673	0.864608	0.682492	0.66363	0.697793	0.756572	0.82	0.810327	0.519811	0.669208	0.731963	0.640919	0.652822	0.589469	0.990221	0.899777	0.245477	0.585364	0.74449	0.925944	1.02377	0.865231	0.528295	0.687523	1.00229	0.801028	0.146268	0.762059	0.794081	0.882831	0.882065	0.328174	0.803973	0.774809	0.900521	0.658743
TCGA.24.2020.01A	6.4865	high	0.809344	0.466595	0.76817	0.749818	0.654955	0.573567	0.708762	0.515129	0.845341	0.618174	0.615536	0.877518	0.919069	0.716413	0.652408	0.6896	0.741304	0.874052	0.783737	0.54526	0.623221	0.718548	0.58949	0.516556	0.456437	0.716	0.645694	0.263918	0.524793	0.804358	0.885173	1.03409	0.885755	0.533468	0.865291	0.977085	0.744126	0.335005	0.753499	0.765626	0.872552	0.841191	0.354689	0.848869	0.637033	0.882598	0.677193
TCGA.61.1733.01A	6.08912	high	0.792536	0.597307	0.742771	0.660149	0.696799	0.56079	0.800789	0.506356	0.799016	0.620275	0.663077	0.858509	0.841694	0.829171	0.681417	0.673801	0.707598	0.792959	0.792257	0.628891	0.638481	0.758916	0.630121	0.588114	0.539444	0.912277	0.824837	0.303483	0.616422	0.745003	0.859802	1.01277	0.838039	0.590309	0.760211	0.960983	0.785339	0.16913	0.698016	0.773197	0.857095	0.863608	0.356153	0.881046	0.751065	0.887088	0.738524
TCGA.24.1850.01A	5.42981	low	0.807014	0.675157	0.785114	0.698946	0.697308	0.605831	0.821751	0.525529	0.843331	0.629681	0.67084	0.85892	0.889053	0.845895	0.700181	0.716462	0.747891	0.846962	0.82964	0.585203	0.640694	0.799767	0.702827	0.698873	0.599779	0.850508	0.80671	0.280875	0.635628	0.789301	0.913446	1.02093	0.877643	0.588168	0.787117	0.987813	0.800329	0.164542	0.761431	0.806572	0.860096	0.887272	0.368396	0.874312	0.782644	0.881118	0.713754
TCGA.25.2392.01A	6.02013	high	0.836383	0.69068	0.787811	0.640759	0.687281	0.582738	0.820647	0.529966	0.805734	0.638673	0.713587	0.851104	0.845844	0.688095	0.678732	0.702532	0.736385	0.808182	0.767877	0.579988	0.623859	0.735235	0.672248	0.690123	0.630451	0.97055	0.880184	0.310666	0.618329	0.777389	0.891002	1.0129	0.855673	0.58486	0.765408	0.979333	0.793398	0.13024	0.727308	0.803273	0.872954	0.886356	0.331641	0.844639	0.7554	0.877391	0.66668
TCGA.24.1550.01A	5.99202	low	0.820231	0.678708	0.7899	0.801204	0.736194	0.61464	0.828721	0.474949	0.826708	0.648646	0.707346	0.849349	0.876954	0.913215	0.70095	0.70452	0.710612	0.847825	0.83745	0.633386	0.639594	0.808522	0.702314	0.711336	0.647119	0.871564	0.818008	0.303987	0.65555	0.791739	0.910407	1.01952	0.847821	0.602875	0.826455	0.94555	0.815581	0.172343	0.7021	0.810529	0.882016	0.868697	0.359078	0.896796	0.813504	0.905551	0.76807
TCGA.25.2393.01A	6.12807	high	0.787387	0.651839	0.748232	0.683989	0.667983	0.563904	0.80035	0.483549	0.764463	0.571997	0.632221	0.897175	0.918482	0.749541	0.653043	0.661079	0.707759	0.867347	0.790143	0.586617	0.62568	0.732041	0.662772	0.697903	0.561551	0.799282	0.756095	0.257366	0.61394	0.785452	0.896153	1.05669	0.938199	0.531226	0.775594	0.967334	0.771351	0.194234	0.719641	0.796469	0.847012	0.855713	0.344906	0.849966	0.750806	0.890932	0.667332
TCGA.25.2404.01A	6.29255	high	0.83448	0.671891	0.797866	0.737801	0.729976	0.60276	0.836857	0.532682	0.841458	0.703237	0.719965	0.85532	0.871119	0.856801	0.741213	0.741068	0.759024	0.834838	0.813715	0.634932	0.64741	0.787509	0.690114	0.653393	0.634567	0.955915	0.874568	0.288543	0.679168	0.804783	0.905697	1.02012	0.864042	0.611328	0.782999	0.983033	0.834191	0.15567	0.740028	0.817679	0.887683	0.87669	0.325219	0.894783	0.816886	0.895542	0.754571
TCGA.04.1347.01A	4.9121	low	0.786712	0.511469	0.705226	0.56672	0.647251	0.524827	0.717631	0.490045	0.779673	0.579273	0.585398	0.886383	0.851592	0.737015	0.608727	0.622096	0.688283	0.793144	0.760478	0.550083	0.621598	0.700541	0.596851	0.509539	0.429992	0.733736	0.667193	0.259292	0.534045	0.739955	0.841011	1.02166	0.906479	0.54657	0.764636	0.977453	0.746843	0.205686	0.698316	0.765887	0.816243	0.843681	0.351456	0.812975	0.621365	0.85172	0.669543
TCGA.04.1338.01A	6.19451	high	0.804426	0.730358	0.789818	0.733803	0.704458	0.590317	0.85048	0.471094	0.818321	0.674872	0.735237	0.838158	0.869013	0.866113	0.691581	0.725797	0.745992	0.837555	0.802091	0.563146	0.629892	0.781378	0.713568	0.706689	0.644181	0.888735	0.842778	0.277395	0.694825	0.770226	0.906895	1.02876	0.879189	0.584416	0.772395	0.977507	0.823758	0.176209	0.730887	0.801272	0.861397	0.862185	0.318062	0.900409	0.883559	0.903231	0.742446
TCGA.61.2097.01A	6.09644	high	0.840721	0.692531	0.812344	0.777927	0.72714	0.589593	0.873686	0.532761	0.837907	0.693234	0.718231	0.826124	0.796316	0.821831	0.78356	0.76501	0.752373	0.771678	0.818288	0.628734	0.652983	0.811327	0.727216	0.780952	0.682835	0.934679	0.864691	0.267832	0.671203	0.782739	0.900195	1.00222	0.87131	0.597829	0.844769	0.943146	0.826664	0.179355	0.742188	0.786925	0.870988	0.879285	0.284323	0.926404	0.906435	0.910119	0.751207
TCGA.36.1568.01A	5.17223	low	0.822116	0.72774	0.7819	0.681292	0.695746	0.565203	0.823166	0.515416	0.81785	0.662681	0.704176	0.860486	0.809734	0.772744	0.731759	0.728972	0.726669	0.779388	0.759239	0.586055	0.654581	0.717982	0.688411	0.73129	0.610742	0.943924	0.863312	0.291837	0.643077	0.760987	0.871862	1.00915	0.861569	0.561001	0.813616	0.968716	0.803846	0.0963902	0.739246	0.783836	0.874333	0.876469	0.301099	0.869338	0.772711	0.880195	0.706492
TCGA.24.2036.01A	6.84773	high	0.814684	0.500004	0.74103	0.629534	0.681387	0.523881	0.722324	0.528202	0.784855	0.572992	0.590935	0.8632	0.910163	0.686949	0.685862	0.693067	0.747361	0.852872	0.760502	0.565501	0.641426	0.671835	0.591879	0.50733	0.477268	0.784706	0.706299	0.261244	0.56171	0.801039	0.86527	1.02825	0.862169	0.550178	0.770874	0.971562	0.759919	0.0566879	0.744329	0.766533	0.845057	0.835651	0.337881	0.799549	0.630673	0.857627	0.700198
TCGA.13.0797.01A	6.04175	high	0.81564	0.680673	0.715863	0.611987	0.607465	0.465312	0.809057	0.485795	0.784711	0.559839	0.646803	0.871561	0.903897	0.620239	0.675013	0.684128	0.723214	0.84022	0.764655	0.49012	0.628904	0.710893	0.646691	0.670393	0.532317	0.940905	0.852999	0.244021	0.548193	0.774067	0.87229	1.0223	0.9017	0.513756	0.723614	0.99108	0.787741	0.0819118	0.705787	0.790843	0.834453	0.884543	0.296345	0.788779	0.753376	0.872968	0.631145
TCGA.57.1585.01A	6.20125	high	0.84261	0.713765	0.808023	0.765085	0.731784	0.571107	0.851531	0.5231	0.848792	0.683861	0.716099	0.847185	0.855709	0.903155	0.728121	0.717979	0.744349	0.814177	0.80519	0.631998	0.641903	0.791489	0.69663	0.718995	0.639941	0.880671	0.839204	0.262472	0.673188	0.798189	0.894107	1.00977	0.869069	0.609285	0.796955	0.950959	0.819009	0.170334	0.711358	0.800833	0.859796	0.876567	0.304769	0.887222	0.856807	0.892593	0.767001
TCGA.13.0727.01A	5.31715	low	0.782929	0.587305	0.701002	0.62195	0.660745	0.541942	0.767812	0.480226	0.802322	0.599486	0.636643	0.867365	0.861913	0.704833	0.674772	0.689101	0.699734	0.803261	0.752963	0.566091	0.601464	0.71318	0.60866	0.576097	0.490802	0.860053	0.781522	0.251151	0.581368	0.76737	0.835582	1.00403	0.878612	0.573043	0.758914	0.968822	0.772716	0.191594	0.691954	0.759847	0.801245	0.86258	0.293329	0.818707	0.720682	0.851776	0.651199
TCGA.13.1505.01A	5.93689	low	0.821868	0.622865	0.782069	0.762939	0.690687	0.556252	0.797742	0.496649	0.798306	0.603944	0.632894	0.856825	0.869626	0.834922	0.687776	0.691169	0.743068	0.824358	0.770542	0.605812	0.619808	0.738226	0.661973	0.624652	0.542489	0.873782	0.805294	0.249997	0.609583	0.783302	0.881662	1.02514	0.884997	0.573167	0.757947	0.960173	0.777008	0.194321	0.712648	0.768958	0.837266	0.840915	0.325288	0.901272	0.727979	0.875504	0.735523
TCGA.25.2042.01A	5.19549	low	0.849925	0.67472	0.832391	0.830935	0.767071	0.616598	0.852438	0.506865	0.851848	0.701941	0.717138	0.810959	0.797007	0.949616	0.772058	0.756026	0.734539	0.77732	0.804026	0.661333	0.647003	0.813561	0.724147	0.683313	0.671161	0.853753	0.830653	0.289115	0.701153	0.801395	0.888776	0.979447	0.822128	0.639387	0.8347	0.951811	0.835202	0.178366	0.715638	0.776845	0.866902	0.870591	0.255688	0.954732	0.904081	0.892564	0.826077
TCGA.24.2289.01A	6.36999	high	0.818648	0.681021	0.798493	0.745562	0.725131	0.596765	0.870891	0.516283	0.828998	0.653345	0.696419	0.834395	0.829727	0.885699	0.721715	0.710826	0.723813	0.809664	0.821436	0.599905	0.638679	0.791194	0.711976	0.711133	0.652173	0.94097	0.863259	0.25374	0.662449	0.800406	0.901745	1.00864	0.879319	0.583849	0.787581	0.949578	0.82333	0.136814	0.725968	0.784959	0.865826	0.862534	0.294577	0.905471	0.868573	0.908997	0.743776
TCGA.23.1030.01A	6.0638	high	0.789948	0.685145	0.768455	0.667452	0.680565	0.522444	0.853407	0.512318	0.794671	0.673847	0.700787	0.853262	0.851993	0.782506	0.681103	0.70162	0.716363	0.808984	0.763891	0.583476	0.643855	0.745898	0.684759	0.695897	0.594558	0.958893	0.877712	0.270875	0.641156	0.764424	0.876577	1.0187	0.917462	0.57545	0.806533	0.960413	0.810197	0.172174	0.718782	0.785779	0.825675	0.863239	0.320923	0.872504	0.855088	0.893879	0.703706
TCGA.13.1405.01A	6.39377	high	0.851758	0.681216	0.800913	0.758478	0.720604	0.594678	0.810538	0.524378	0.868109	0.672292	0.715523	0.836037	0.895416	0.857413	0.744547	0.750158	0.756156	0.854999	0.811727	0.64407	0.652488	0.763729	0.690487	0.670617	0.612039	0.89209	0.838562	0.249208	0.64545	0.809389	0.906583	1.01667	0.854633	0.593962	0.778062	0.974456	0.792989	0.175315	0.72105	0.785975	0.880247	0.893495	0.307783	0.87834	0.782921	0.885364	0.758425
TCGA.29.2414.01A	5.4657	low	0.813875	0.564799	0.770288	0.690442	0.694343	0.534981	0.761581	0.514016	0.815471	0.647827	0.628394	0.856696	0.82757	0.824473	0.681463	0.68217	0.714082	0.781541	0.778082	0.608133	0.625363	0.750257	0.599491	0.502538	0.491699	0.80125	0.730321	0.272435	0.607544	0.767382	0.869411	1.01999	0.901945	0.598961	0.802285	0.967679	0.770423	0.175474	0.725134	0.766709	0.858536	0.852802	0.327813	0.882563	0.669527	0.884174	0.727412
TCGA.WR.A838.01A	6.34161	high	0.772538	0.49466	0.741438	0.569129	0.605169	0.485169	0.752394	0.4807	0.771258	0.507921	0.556666	0.867486	0.89185	0.615727	0.68118	0.68863	0.709753	0.862239	0.762343	0.564225	0.604186	0.704117	0.591059	0.521934	0.419416	0.877961	0.744422	0.227634	0.515808	0.809143	0.895855	1.0473	0.939773	0.498975	0.707211	0.963493	0.745102	0.0818699	0.724577	0.768557	0.858075	0.792308	0.327601	0.818763	0.672667	0.926822	0.672794
TCGA.25.2391.01A	5.90269	low	0.826884	0.701072	0.782725	0.700498	0.666939	0.578455	0.836395	0.536026	0.831199	0.626506	0.698575	0.869946	0.896818	0.732465	0.736103	0.735411	0.741976	0.843787	0.824822	0.601097	0.643951	0.786719	0.693576	0.738505	0.621184	0.958723	0.87759	0.298205	0.643236	0.781274	0.912767	1.03337	0.881964	0.557015	0.748508	0.984328	0.805663	0.149571	0.756491	0.793777	0.86992	0.882409	0.346533	0.857003	0.857481	0.898356	0.703892
TCGA.13.1407.01A	6.28019	high	0.762399	0.49482	0.705004	0.575763	0.601026	0.467595	0.749244	0.457664	0.760868	0.515373	0.543589	0.88343	0.919699	0.649242	0.575631	0.614265	0.700068	0.854944	0.752978	0.583624	0.604318	0.69165	0.585389	0.528555	0.391256	0.75952	0.644831	0.249541	0.51579	0.767359	0.86453	1.0455	0.923639	0.533407	0.736598	0.985251	0.721193	0.104979	0.696246	0.763684	0.828209	0.803587	0.386291	0.841899	0.64766	0.8756	0.634011
TCGA.29.1766.01A	5.61984	low	0.83286	0.680238	0.779864	0.748249	0.677802	0.531504	0.834127	0.507726	0.818826	0.681974	0.700176	0.86521	0.850623	0.876017	0.667342	0.706156	0.755215	0.793456	0.801943	0.553387	0.62521	0.769139	0.680614	0.725544	0.608046	0.917517	0.849974	0.251696	0.662146	0.72719	0.879753	1.02586	0.870527	0.582871	0.729584	0.993229	0.78283	0.205327	0.739878	0.782614	0.874532	0.866469	0.343433	0.872791	0.808827	0.879372	0.714889
TCGA.25.1328.01A	5.92626	low	0.829446	0.67709	0.781399	0.716364	0.735204	0.584199	0.828055	0.507111	0.801035	0.688445	0.696173	0.828322	0.746398	0.872811	0.758242	0.719888	0.740522	0.713389	0.793832	0.627625	0.639454	0.774878	0.695672	0.684635	0.635405	0.857036	0.815266	0.252153	0.689186	0.762718	0.857156	0.999446	0.864159	0.597314	0.811696	0.952307	0.826664	0.202168	0.695463	0.766964	0.875996	0.864237	0.26396	0.903633	0.812327	0.870952	0.782906
TCGA.25.1877.01A	5.78192	low	0.764809	0.65093	0.727247	0.647786	0.645482	0.531462	0.769427	0.469628	0.756811	0.531716	0.602192	0.903616	0.899487	0.731885	0.603494	0.638907	0.735663	0.840382	0.778084	0.556836	0.596197	0.717365	0.626152	0.60865	0.502902	0.848638	0.7746	0.285347	0.60251	0.732076	0.886624	1.04118	0.891937	0.647565	0.735774	0.986565	0.755585	0.162226	0.714195	0.778629	0.835928	0.825923	0.400404	0.817697	0.677048	0.883995	0.649306
TCGA.13.0714.01A	5.42119	low	0.822947	0.669057	0.781562	0.743429	0.688428	0.542763	0.786954	0.469194	0.812384	0.67467	0.687582	0.848476	0.83775	0.837365	0.693326	0.706	0.727664	0.803554	0.787861	0.569472	0.619079	0.742675	0.673581	0.655913	0.570837	0.849014	0.804043	0.251392	0.641102	0.77482	0.867758	1.01097	0.914052	0.567649	0.813881	0.967753	0.794158	0.16282	0.703515	0.770243	0.825058	0.882817	0.274664	0.874061	0.762281	0.871621	0.729396
TCGA.24.1924.01A	5.68301	low	0.821426	0.778453	0.788614	0.68863	0.66724	0.538196	0.855583	0.527079	0.830263	0.658745	0.728163	0.870919	0.906789	0.747353	0.705468	0.728058	0.751817	0.841115	0.772739	0.547848	0.63776	0.736642	0.682021	0.753204	0.66016	0.982775	0.933538	0.246584	0.653823	0.761023	0.901328	1.02914	0.872123	0.53472	0.734699	0.995067	0.800729	0.165958	0.746095	0.783197	0.865329	0.875312	0.329621	0.835588	0.839641	0.875212	0.660994
TCGA.24.1105.01A	6.09454	high	0.806231	0.651715	0.778519	0.659472	0.691042	0.578569	0.789769	0.483461	0.851635	0.652644	0.683671	0.844858	0.877166	0.786164	0.671164	0.705995	0.728398	0.840318	0.797192	0.600247	0.62395	0.752365	0.649902	0.621915	0.544724	0.859575	0.809111	0.281284	0.616548	0.789564	0.906988	1.02542	0.896602	0.587085	0.780773	0.986131	0.780007	0.146714	0.729222	0.784443	0.860176	0.866092	0.345708	0.866045	0.742846	0.894816	0.709733
TCGA.24.1430.01A	5.95339	low	0.813887	0.512677	0.769773	0.690863	0.648683	0.472221	0.740262	0.510226	0.77431	0.624279	0.622018	0.846622	0.878522	0.752121	0.680761	0.695737	0.73222	0.845129	0.779672	0.601256	0.634108	0.707359	0.601267	0.519401	0.464372	0.721501	0.674427	0.243375	0.556202	0.784938	0.868942	1.02836	0.869764	0.532438	0.778488	0.9678	0.744522	0.224895	0.701173	0.756611	0.877268	0.838299	0.327057	0.825913	0.655804	0.867808	0.736466
TCGA.04.1542.01A	5.81397	low	0.788347	0.581634	0.746719	0.591758	0.652795	0.490929	0.739418	0.459797	0.773745	0.616478	0.614013	0.864841	0.820765	0.680093	0.666414	0.678564	0.707394	0.777204	0.773278	0.582447	0.626232	0.708631	0.603748	0.557132	0.448686	0.775707	0.712846	0.293929	0.540058	0.746012	0.863347	1.0252	0.915575	0.580906	0.759313	0.975596	0.758905	0.160233	0.715871	0.758833	0.848901	0.835205	0.338279	0.858651	0.655587	0.880784	0.672225
TCGA.24.1923.01A	6.36344	high	0.828382	0.627834	0.76897	0.678458	0.671678	0.528322	0.839351	0.499801	0.816601	0.640383	0.675691	0.846426	0.845219	0.777023	0.715382	0.71583	0.73181	0.814991	0.761176	0.600593	0.61003	0.754335	0.651517	0.658161	0.540296	0.913646	0.827668	0.259878	0.625027	0.776777	0.857385	1.01712	0.871001	0.595711	0.738576	0.978428	0.79157	0.158013	0.729809	0.758436	0.852881	0.850688	0.304182	0.903547	0.809372	0.86116	0.756789
TCGA.10.0933.01A	6.72685	high	0.772797	0.580814	0.761235	0.683507	0.670069	0.584164	0.76778	0.457469	0.818171	0.56193	0.632182	0.880237	0.944943	0.748953	0.708688	0.732055	0.715749	0.900217	0.769747	0.636912	0.593725	0.720628	0.640153	0.586798	0.468679	0.959161	0.805525	0.287838	0.573337	0.794343	0.88791	1.04522	0.886944	0.566145	0.77164	0.970418	0.775797	0.188339	0.698935	0.787938	0.828195	0.84604	0.357031	0.871994	0.704309	0.895236	0.72262
TCGA.23.1110.01A	5.81538	low	0.779921	0.435693	0.7119	0.528096	0.659691	0.480421	0.707367	0.469717	0.811575	0.545691	0.555997	0.888108	0.937568	0.697533	0.635706	0.662024	0.694104	0.871226	0.75842	0.590949	0.611131	0.709135	0.56302	0.470233	0.364195	0.714591	0.614805	0.315746	0.49474	0.778811	0.86046	1.03684	0.91161	0.560943	0.756601	0.966543	0.728534	0.160209	0.688452	0.756834	0.795532	0.840626	0.362179	0.823183	0.600377	0.852858	0.643829
TCGA.24.1557.01A	6.1193	high	0.830706	0.643973	0.778987	0.637264	0.686053	0.57493	0.790714	0.519104	0.810892	0.63116	0.678305	0.869671	0.89645	0.71282	0.715326	0.750321	0.770522	0.84752	0.78077	0.614039	0.647029	0.715207	0.631486	0.636262	0.562079	0.928482	0.830604	0.313256	0.592556	0.790972	0.882221	1.02434	0.864617	0.582299	0.777698	0.987008	0.77621	0.173306	0.757152	0.783356	0.875729	0.88815	0.354936	0.828639	0.726862	0.88035	0.708232
TCGA.09.0366.01A	5.53527	low	0.78762	0.702186	0.747149	0.652777	0.653685	0.551758	0.80219	0.486727	0.779728	0.649121	0.705818	0.86693	0.806401	0.66162	0.700226	0.701297	0.729909	0.756318	0.783339	0.531226	0.649789	0.742198	0.699185	0.710542	0.634316	0.961339	0.88927	0.245567	0.641482	0.738188	0.85535	1.00712	0.845656	0.521442	0.769462	0.962549	0.814471	0.129846	0.714606	0.792506	0.85815	0.901191	0.311255	0.847884	0.799088	0.857175	0.670094
TCGA.24.1413.01A	6.27629	high	0.799117	0.67813	0.782179	0.600781	0.65083	0.531656	0.809662	0.496856	0.802545	0.627673	0.688737	0.848419	0.826712	0.675403	0.699675	0.699974	0.711829	0.790095	0.781694	0.543807	0.637315	0.732128	0.642128	0.639968	0.575133	1.01042	0.915797	0.242358	0.611215	0.767735	0.87854	1.00755	0.868367	0.523963	0.795882	0.968518	0.788503	0.160544	0.726305	0.760835	0.878402	0.865436	0.325665	0.832044	0.762946	0.889394	0.708555
TCGA.10.0927.01A	5.03953	low	0.812478	0.545478	0.734454	0.668179	0.660085	0.526062	0.754725	0.518724	0.76982	0.598347	0.622497	0.863686	0.837451	0.7519	0.68327	0.679746	0.709196	0.777258	0.768352	0.535188	0.631763	0.741782	0.609911	0.514194	0.448303	0.818815	0.742895	0.261746	0.582118	0.730832	0.855174	1.01538	0.894938	0.589225	0.776319	0.971962	0.73898	0.167922	0.693438	0.76891	0.818607	0.824112	0.310197	0.878231	0.682266	0.886915	0.716524
TCGA.24.1603.01A	6.44016	high	0.838792	0.663251	0.803126	0.708446	0.66838	0.523955	0.828602	0.529237	0.836581	0.638585	0.694476	0.868086	0.922358	0.729687	0.717416	0.741096	0.766602	0.863425	0.805986	0.575813	0.655456	0.757729	0.656042	0.655165	0.557924	0.94495	0.858942	0.284204	0.619571	0.782503	0.920396	1.04136	0.886328	0.559221	0.737095	0.995018	0.796946	0.174086	0.733233	0.799756	0.881338	0.87225	0.385776	0.820197	0.75586	0.904055	0.705478
TCGA.24.1425.01A	5.64094	low	0.875667	0.696733	0.809832	0.825011	0.733781	0.57786	0.828001	0.509871	0.829188	0.680341	0.724258	0.831301	0.843859	0.91021	0.730277	0.728052	0.763362	0.813121	0.795744	0.615195	0.642897	0.784621	0.704728	0.679287	0.64765	0.916811	0.857226	0.242452	0.685592	0.806623	0.886603	1.01138	0.8759	0.628758	0.816893	0.960865	0.8101	0.156314	0.71473	0.766085	0.860223	0.883406	0.278794	0.923964	0.844304	0.893891	0.793981
TCGA.09.1667.01C	6.21673	high	0.806665	0.775551	0.790249	0.708456	0.661203	0.529999	0.848425	0.502911	0.817731	0.679806	0.724619	0.866722	0.905336	0.785119	0.686084	0.718414	0.739813	0.857685	0.798461	0.542715	0.652401	0.752095	0.715087	0.754158	0.650502	0.994146	0.919242	0.235743	0.653515	0.780066	0.915196	1.03808	0.919311	0.544705	0.768056	0.955631	0.807146	0.147909	0.719322	0.792135	0.882585	0.853542	0.341298	0.869239	0.832431	0.904182	0.694669
TCGA.61.2104.01A	6.18859	high	0.812058	0.744942	0.765347	0.647916	0.694386	0.559659	0.846265	0.504288	0.819562	0.639474	0.705882	0.84661	0.829234	0.716338	0.708453	0.702725	0.719209	0.794046	0.780859	0.562951	0.658864	0.720978	0.694451	0.746196	0.632775	1.01094	0.928419	0.282483	0.63091	0.771159	0.88522	1.01137	0.897125	0.542129	0.775345	0.934787	0.809038	0.124048	0.71071	0.798511	0.865833	0.859556	0.318611	0.839366	0.841436	0.894706	0.711948
TCGA.24.0970.01B	6.5077	high	0.818684	0.591577	0.764942	0.711028	0.693563	0.55507	0.806031	0.494054	0.822345	0.622017	0.636645	0.855048	0.906831	0.82494	0.710462	0.727531	0.718725	0.872655	0.800783	0.617368	0.629085	0.763795	0.663255	0.604967	0.526963	0.844313	0.75781	0.264665	0.619174	0.809601	0.899059	1.03148	0.894132	0.608577	0.805977	0.984646	0.803671	0.173042	0.719958	0.810338	0.842538	0.883871	0.348177	0.888577	0.776961	0.896658	0.704708
TCGA.24.1928.01A	6.50369	high	0.83197	0.635137	0.781184	0.715305	0.70572	0.566392	0.808797	0.508707	0.814027	0.645696	0.67769	0.852294	0.881894	0.846577	0.701395	0.721972	0.748	0.847654	0.789007	0.617882	0.640927	0.748967	0.670654	0.658685	0.593464	0.891228	0.81517	0.277544	0.635932	0.797911	0.893644	1.02379	0.885335	0.584334	0.769362	0.968339	0.802871	0.141752	0.713907	0.796597	0.876174	0.844486	0.300934	0.893519	0.777712	0.908402	0.739869
TCGA.24.1558.01A	6.22007	high	0.808861	0.594968	0.75516	0.58534	0.683345	0.571289	0.774807	0.4779	0.820136	0.585693	0.625072	0.849899	0.893068	0.694374	0.666183	0.686132	0.712182	0.841007	0.772981	0.535267	0.645747	0.724381	0.63086	0.656395	0.49054	0.833529	0.760813	0.281072	0.559232	0.802066	0.882485	1.01079	0.879091	0.548179	0.776803	0.958445	0.77619	0.064884	0.716677	0.782106	0.865109	0.853124	0.332917	0.843599	0.732981	0.889287	0.679965
TCGA.13.0795.01A	5.90666	low	0.811771	0.739379	0.752924	0.621385	0.643644	0.527943	0.805451	0.485394	0.807775	0.648816	0.718789	0.875693	0.871147	0.7209	0.641784	0.672323	0.717956	0.811263	0.756081	0.492638	0.618117	0.706674	0.67098	0.69004	0.58636	0.960331	0.887368	0.25932	0.617526	0.754252	0.861992	1.02472	0.871186	0.552717	0.713531	0.986853	0.784986	0.12371	0.71957	0.779288	0.851998	0.893169	0.332479	0.817439	0.75894	0.857548	0.655888
TCGA.29.2427.01A	5.95884	low	0.832507	0.815478	0.794944	0.671405	0.678371	0.542918	0.827354	0.533515	0.832378	0.677694	0.736785	0.860452	0.852763	0.782527	0.675909	0.700185	0.752668	0.797244	0.774432	0.53893	0.648698	0.721377	0.689651	0.715528	0.647145	0.982172	0.944367	0.274012	0.649748	0.74923	0.901677	1.01818	0.853003	0.574062	0.735247	0.992339	0.799348	0.148818	0.740217	0.786693	0.844438	0.911457	0.315621	0.831634	0.76758	0.870821	0.675566
TCGA.25.1323.01A	6.06725	high	0.805445	0.56343	0.763158	0.681491	0.711059	0.56683	0.790898	0.491323	0.812333	0.618006	0.63371	0.853487	0.868719	0.793153	0.700144	0.714998	0.714152	0.827862	0.798727	0.653298	0.636128	0.757627	0.627798	0.585995	0.528483	0.859601	0.760315	0.335889	0.616214	0.769591	0.877674	1.02795	0.904553	0.601211	0.817685	0.97761	0.791779	0.231847	0.729199	0.781635	0.865144	0.848636	0.372649	0.875324	0.734095	0.901983	0.711186
TCGA.61.1911.01A	6.1078	high	0.815347	0.765125	0.791003	0.627456	0.660039	0.567796	0.807871	0.490854	0.827297	0.660876	0.723732	0.852134	0.810236	0.708053	0.681451	0.712441	0.756485	0.766485	0.773112	0.49025	0.638053	0.720976	0.692233	0.727369	0.620912	0.964946	0.903421	0.268443	0.627553	0.720011	0.871211	1.01051	0.835476	0.539823	0.730724	0.997982	0.800925	0.16832	0.741675	0.797144	0.888816	0.892509	0.334048	0.832025	0.774312	0.877238	0.676622
TCGA.29.2428.01A	5.86151	low	0.797404	0.737104	0.725911	0.658191	0.664733	0.554047	0.808233	0.499739	0.803653	0.636676	0.686665	0.86168	0.865949	0.736412	0.667433	0.721595	0.73649	0.810522	0.777284	0.586689	0.637098	0.733891	0.67807	0.69284	0.597251	0.911403	0.846525	0.309643	0.625677	0.747827	0.88267	1.01497	0.873574	0.576264	0.772592	0.987855	0.791995	0.128393	0.729122	0.799289	0.843731	0.861541	0.310325	0.83403	0.755325	0.868934	0.644117
TCGA.09.1665.01B	5.87463	low	0.801035	0.649307	0.758588	0.59973	0.611491	0.470221	0.80152	0.47754	0.790429	0.627536	0.665372	0.868936	0.882361	0.688731	0.609702	0.657169	0.755613	0.818365	0.769654	0.440369	0.610306	0.703056	0.639675	0.648862	0.539564	0.954891	0.860764	0.218467	0.579153	0.733039	0.87747	1.03213	0.870613	0.505598	0.70883	1.01697	0.765962	0.158986	0.734971	0.774538	0.856315	0.86928	0.338433	0.817982	0.727004	0.864064	0.646838
TCGA.09.0364.01A	6.20188	high	0.773465	0.362212	0.734085	0.612332	0.655164	0.566189	0.674901	0.479117	0.797615	0.467527	0.4911	0.869899	0.916893	0.635265	0.637046	0.655915	0.70234	0.873947	0.756118	0.608589	0.612349	0.659454	0.540548	0.35537	0.348276	0.671976	0.552688	0.254779	0.459441	0.815963	0.866506	1.04127	0.929763	0.518662	0.837183	0.957174	0.719316	0.272256	0.719213	0.753006	0.81675	0.820787	0.34901	0.818351	0.551258	0.878928	0.685931
TCGA.13.1492.01A	6.97339	high	0.796711	0.548048	0.779354	0.649471	0.61857	0.542624	0.758644	0.446206	0.78828	0.508284	0.613479	0.871638	0.942481	0.670788	0.654562	0.670822	0.719747	0.902643	0.776976	0.621264	0.608123	0.702828	0.612011	0.526322	0.440639	0.942061	0.821295	0.205905	0.543377	0.813235	0.89366	1.04313	0.892672	0.483355	0.729865	0.96426	0.761374	0.248994	0.71379	0.78432	0.842627	0.83937	0.368888	0.847195	0.695353	0.860595	0.676473
TCGA.30.1891.01A	5.11966	low	0.851131	0.678966	0.796887	0.752419	0.700155	0.592701	0.82478	0.53343	0.832256	0.642159	0.695636	0.842725	0.843801	0.853499	0.71777	0.718875	0.745863	0.802909	0.803615	0.580283	0.633243	0.772662	0.673679	0.64832	0.588799	0.863031	0.823021	0.270721	0.661967	0.740764	0.903818	1.01737	0.865975	0.595624	0.755081	0.992026	0.798801	0.2001	0.734603	0.77033	0.876078	0.885959	0.306064	0.885342	0.782977	0.883127	0.748084
TCGA.13.1506.01A	6.70178	high	0.819151	0.678254	0.773887	0.619709	0.670634	0.585183	0.818327	0.503079	0.819631	0.640245	0.690426	0.871648	0.938071	0.71437	0.712823	0.743178	0.747275	0.890756	0.81631	0.593174	0.637199	0.766031	0.669439	0.71558	0.591554	0.945524	0.857889	0.298205	0.60517	0.789603	0.918024	1.04426	0.929064	0.556706	0.764785	0.999423	0.784704	0.216028	0.740499	0.780656	0.844443	0.881419	0.408692	0.827309	0.792466	0.900961	0.657592
TCGA.57.1583.01A	5.9143	low	0.798055	0.590212	0.78079	0.639396	0.629885	0.470635	0.812349	0.51734	0.819246	0.629519	0.661605	0.861323	0.902657	0.761633	0.680252	0.695262	0.732486	0.858193	0.782486	0.557149	0.620336	0.725819	0.636416	0.618804	0.522566	0.935827	0.826688	0.26525	0.565356	0.787429	0.893754	1.04246	0.923261	0.557736	0.719531	0.966814	0.779676	0.122871	0.727621	0.772293	0.853974	0.838048	0.323366	0.854228	0.735505	0.897541	0.681995
TCGA.04.1514.01A	6.11535	high	0.766473	0.422933	0.7647	0.645517	0.66445	0.557887	0.742205	0.498689	0.78036	0.524408	0.550628	0.846143	0.89239	0.740889	0.722272	0.707496	0.698856	0.856712	0.780512	0.702122	0.639226	0.736223	0.580468	0.463829	0.437718	0.79332	0.669544	0.27704	0.537641	0.805914	0.870546	1.02895	0.882788	0.556905	0.822338	0.935458	0.738433	0.205573	0.725946	0.762537	0.874291	0.813059	0.362498	0.89077	0.648353	0.889482	0.732669
TCGA.09.2044.01B	6.26627	high	0.823182	0.699437	0.787467	0.6556	0.668221	0.527818	0.823763	0.520422	0.836523	0.634102	0.694572	0.882272	0.93368	0.728873	0.686022	0.722509	0.757197	0.858389	0.792556	0.537888	0.643551	0.733049	0.685648	0.724853	0.602117	0.938896	0.856336	0.296439	0.649914	0.772513	0.928175	1.04343	0.91004	0.56693	0.737448	1.00769	0.803622	0.254173	0.748742	0.789739	0.860211	0.898904	0.396494	0.837699	0.767027	0.899178	0.679182
TCGA.24.1423.01A	6.00391	high	0.824979	0.674658	0.804692	0.707309	0.709422	0.552014	0.823397	0.518908	0.835585	0.682127	0.709009	0.843973	0.831474	0.779309	0.725556	0.736733	0.735301	0.792271	0.794569	0.616831	0.659758	0.752921	0.678212	0.697506	0.575383	0.971883	0.86998	0.313445	0.650254	0.76436	0.885189	0.999906	0.845791	0.590551	0.778173	0.980264	0.814449	0.224457	0.72803	0.790333	0.879721	0.864938	0.316958	0.848864	0.793521	0.884332	0.720079
TCGA.30.1718.01A	5.97895	low	0.826159	0.680969	0.782999	0.727042	0.690585	0.524901	0.832299	0.513331	0.839318	0.673723	0.708361	0.874484	0.904048	0.852475	0.716263	0.726462	0.7399	0.858436	0.805766	0.57181	0.633723	0.746064	0.676496	0.668087	0.605882	0.948534	0.87062	0.231027	0.646681	0.780025	0.905803	1.03704	0.889555	0.561143	0.782442	0.988673	0.798075	0.225684	0.723845	0.802442	0.856365	0.892551	0.321064	0.862272	0.789844	0.897274	0.715191
TCGA.13.0886.01A	6.42015	high	0.837807	0.760025	0.795587	0.726227	0.678922	0.543836	0.849193	0.509743	0.814518	0.681563	0.729924	0.858936	0.873804	0.84232	0.703693	0.730607	0.76229	0.826809	0.7861	0.565483	0.617043	0.7558	0.706536	0.706406	0.630595	0.993521	0.924879	0.231852	0.662374	0.778155	0.8998	1.0171	0.859212	0.585541	0.782333	0.98217	0.818378	0.134035	0.728609	0.798115	0.861271	0.881912	0.292515	0.875216	0.814085	0.888554	0.715837
TCGA.20.0991.01A	5.37025	low	0.793721	0.834949	0.747353	0.645847	0.663617	0.532671	0.834844	0.488874	0.826863	0.666938	0.748638	0.876109	0.851911	0.711252	0.656617	0.70189	0.717769	0.786254	0.803534	0.498095	0.63832	0.771833	0.73458	0.80418	0.688489	0.97794	0.94252	0.242084	0.640572	0.714207	0.905516	1.02157	0.90151	0.543352	0.723616	0.976878	0.810145	0.215797	0.724849	0.792319	0.826731	0.909272	0.346603	0.825362	0.827656	0.88475	0.629826
TCGA.24.1464.01A	5.95159	low	0.802106	0.703664	0.750009	0.584282	0.634841	0.525601	0.803543	0.488271	0.761824	0.599249	0.666232	0.895274	0.868508	0.676159	0.672022	0.695159	0.721859	0.816986	0.759629	0.499184	0.612762	0.69252	0.66666	0.668257	0.553216	0.937825	0.847014	0.272385	0.59615	0.749215	0.880862	1.04612	0.930948	0.531508	0.714909	0.987692	0.797155	0.129277	0.743112	0.790107	0.847811	0.875382	0.30743	0.826816	0.738091	0.887936	0.656396
TCGA.13.1488.01A	6.69047	high	0.841608	0.754814	0.793085	0.676774	0.652957	0.528221	0.840163	0.521187	0.845288	0.660423	0.72134	0.859615	0.908618	0.762336	0.681304	0.719223	0.779029	0.855961	0.792277	0.506832	0.657276	0.772003	0.669647	0.718856	0.597494	0.976838	0.90998	0.293859	0.618178	0.770879	0.921517	1.03723	0.895592	0.565911	0.721725	1.00794	0.800353	0.169206	0.756237	0.792843	0.851747	0.891876	0.366484	0.825722	0.822052	0.895919	0.671307
TCGA.24.1847.01A	5.27007	low	0.832085	0.786438	0.801606	0.709155	0.690036	0.587663	0.860239	0.518915	0.840016	0.67382	0.73803	0.849858	0.869358	0.777616	0.738909	0.756475	0.746949	0.822249	0.813497	0.603348	0.652247	0.775659	0.726017	0.771587	0.678528	0.960698	0.909401	0.257561	0.664584	0.787553	0.915551	1.01078	0.85919	0.574634	0.805481	0.964652	0.8243	0.186793	0.731868	0.794146	0.888872	0.909901	0.317116	0.858086	0.843706	0.886288	0.712016
TCGA.25.1316.01A	6.30647	high	0.758452	0.641202	0.775906	0.672579	0.678306	0.649158	0.785218	0.478446	0.807817	0.514547	0.627422	0.869252	0.875741	0.734974	0.675673	0.684616	0.713668	0.847242	0.762804	0.599776	0.614597	0.710395	0.65573	0.618055	0.49733	0.848661	0.772774	0.21643	0.584408	0.799586	0.875985	1.02177	0.866472	0.532404	0.783657	0.954712	0.76771	0.140787	0.712469	0.781074	0.871249	0.850065	0.271854	0.868426	0.682657	0.868699	0.729413
TCGA.04.1341.01A	4.61211	low	0.815056	0.616314	0.740524	0.647192	0.664889	0.533677	0.784903	0.490184	0.795435	0.669655	0.659998	0.875088	0.874443	0.761368	0.660283	0.708334	0.730002	0.811503	0.791227	0.545454	0.627736	0.736746	0.63057	0.606945	0.51044	0.903066	0.801712	0.283235	0.583445	0.759303	0.869175	1.02197	0.897269	0.589549	0.746576	0.987036	0.775083	0.178745	0.725509	0.7781	0.823384	0.861697	0.361619	0.827404	0.71247	0.857558	0.644139
TCGA.13.1485.01A	5.96016	low	0.828953	0.58664	0.774726	0.744322	0.725023	0.597234	0.828691	0.53093	0.810355	0.703909	0.679821	0.852508	0.795291	0.927627	0.733267	0.729391	0.733726	0.747991	0.799674	0.56444	0.631025	0.773851	0.66402	0.603473	0.587533	0.810936	0.762949	0.238746	0.645769	0.748103	0.864994	1.00514	0.845425	0.635626	0.835037	0.965986	0.857428	0.150734	0.730667	0.761665	0.868791	0.881435	0.265971	0.886214	0.804307	0.87563	0.745976
TCGA.24.2254.01A	6.32161	high	0.807472	0.642937	0.786629	0.774136	0.73502	0.588799	0.84074	0.522503	0.836147	0.656413	0.672252	0.846962	0.879341	0.837109	0.748907	0.731339	0.73262	0.822359	0.803533	0.625015	0.640156	0.7819	0.686017	0.704768	0.625182	0.841936	0.787574	0.269224	0.655303	0.808889	0.887273	1.01496	0.866487	0.565937	0.804556	0.939182	0.798527	0.121111	0.725015	0.767584	0.868443	0.873127	0.300086	0.89293	0.83492	0.881897	0.756676
TCGA.25.2399.01A	5.96411	low	0.819755	0.73236	0.790565	0.686584	0.704236	0.566398	0.848512	0.501039	0.83063	0.654127	0.711532	0.857762	0.880946	0.842015	0.717351	0.71702	0.727056	0.838525	0.81348	0.543434	0.644722	0.790947	0.700503	0.710965	0.62786	0.975218	0.906357	0.274381	0.64681	0.80623	0.909334	1.02423	0.91996	0.585823	0.793423	0.958008	0.834865	0.160493	0.733521	0.790688	0.86564	0.886014	0.329378	0.877956	0.849489	0.909324	0.731059
TCGA.13.1511.01A	5.93505	low	0.825515	0.668719	0.789824	0.730442	0.700476	0.583722	0.825819	0.513758	0.871929	0.676465	0.692125	0.832166	0.85263	0.814882	0.713357	0.703636	0.748176	0.815911	0.81552	0.619601	0.667454	0.779663	0.689038	0.706516	0.57778	0.9361	0.858371	0.237125	0.632529	0.799269	0.903707	1.00127	0.875612	0.562337	0.764132	0.97495	0.795427	0.213469	0.735329	0.788759	0.881418	0.887473	0.314368	0.858916	0.794716	0.884558	0.750535
TCGA.30.1860.01A	6.18357	high	0.840625	0.777147	0.778762	0.715124	0.664678	0.55516	0.844811	0.537654	0.847519	0.654383	0.74141	0.885375	0.923588	0.768692	0.704418	0.739821	0.771551	0.860622	0.822136	0.530923	0.640813	0.769167	0.704254	0.755571	0.657633	0.988142	0.921564	0.276678	0.655859	0.757193	0.922343	1.03157	0.851302	0.541892	0.729532	0.998816	0.811641	0.175151	0.753388	0.795739	0.85172	0.905768	0.364727	0.823693	0.828815	0.893402	0.691301
TCGA.25.2400.01A	5.74632	low	0.820474	0.615189	0.796487	0.630027	0.679071	0.610205	0.793871	0.530245	0.8204	0.600222	0.655841	0.861061	0.876856	0.690262	0.743777	0.746118	0.749788	0.829717	0.799683	0.602853	0.644095	0.734636	0.624877	0.583086	0.529287	0.905836	0.814301	0.29993	0.588832	0.782157	0.888922	1.01845	0.912439	0.554779	0.789115	0.962313	0.78331	0.221333	0.752214	0.794172	0.871222	0.889815	0.382028	0.818626	0.704897	0.899983	0.707348
TCGA.24.1435.01A	5.98707	low	0.826157	0.740747	0.802612	0.770038	0.716676	0.568333	0.86515	0.499182	0.833043	0.680029	0.729387	0.859946	0.902902	0.888916	0.72462	0.731118	0.745187	0.859681	0.808784	0.588492	0.65724	0.764729	0.703912	0.762664	0.653442	0.958671	0.899691	0.278753	0.655725	0.794988	0.899832	1.02214	0.870347	0.579234	0.795403	0.977056	0.81857	0.240574	0.719799	0.781433	0.869446	0.888067	0.33281	0.881663	0.849401	0.891378	0.740076
TCGA.61.2009.01A	4.93595	low	0.832855	0.700419	0.786132	0.723522	0.70219	0.56983	0.829834	0.501523	0.826196	0.685887	0.701078	0.86925	0.823683	0.864339	0.694067	0.728811	0.765557	0.767666	0.811785	0.597067	0.629917	0.755641	0.674376	0.689156	0.600965	0.88221	0.829392	0.283843	0.660354	0.727299	0.891227	1.0135	0.858877	0.604745	0.804193	1.00996	0.805629	0.233316	0.731162	0.788927	0.875664	0.876272	0.307902	0.845663	0.786698	0.891244	0.697327
TCGA.36.1569.01A	5.66161	low	0.823228	0.739935	0.795139	0.721612	0.720636	0.603868	0.81959	0.51195	0.804528	0.665925	0.706434	0.828374	0.786927	0.85035	0.706766	0.712235	0.723967	0.755929	0.765944	0.613	0.642063	0.745823	0.694498	0.697494	0.623077	0.921062	0.865435	0.263863	0.679506	0.773449	0.864117	1.00061	0.866299	0.586502	0.778856	0.95911	0.793953	0.179936	0.71602	0.79157	0.878696	0.860505	0.282243	0.903649	0.77771	0.883358	0.763694
TCGA.23.1116.01A	5.60378	low	0.822172	0.732971	0.779291	0.769388	0.714819	0.60899	0.864325	0.472535	0.824373	0.705791	0.737506	0.869994	0.85401	0.88734	0.723823	0.752756	0.740785	0.812823	0.80682	0.574419	0.621028	0.779171	0.741769	0.793357	0.69367	0.942531	0.887054	0.253988	0.698064	0.762485	0.907334	1.01788	0.881459	0.626045	0.811834	0.971765	0.825622	0.104366	0.703464	0.800734	0.868099	0.888528	0.303926	0.876963	0.892974	0.907174	0.739425
TCGA.04.1350.01A	5.62024	low	0.800946	0.514749	0.728084	0.566136	0.606679	0.470324	0.720875	0.510641	0.770933	0.535537	0.588824	0.856531	0.867561	0.616801	0.629352	0.651563	0.717218	0.822256	0.755532	0.550079	0.626413	0.703952	0.563482	0.478606	0.396634	0.750448	0.65955	0.25973	0.519361	0.757845	0.876193	1.02629	0.884798	0.528603	0.775548	0.991542	0.728769	0.114297	0.72364	0.780599	0.841354	0.815184	0.337592	0.809082	0.641168	0.869003	0.660157
TCGA.23.2077.01A	5.81845	low	0.825268	0.688475	0.759675	0.618246	0.685686	0.564742	0.80378	0.506383	0.791939	0.646608	0.6904	0.858186	0.834682	0.739115	0.68698	0.697627	0.733904	0.781717	0.792625	0.617906	0.635522	0.732039	0.655475	0.673923	0.57815	0.920656	0.842183	0.311944	0.623399	0.750286	0.875304	1.02244	0.897783	0.589185	0.754815	0.971536	0.777989	0.172134	0.724546	0.784026	0.877369	0.875122	0.35037	0.833487	0.731734	0.89379	0.696666
TCGA.24.1416.01A	6.12478	high	0.823319	0.638768	0.771913	0.651973	0.639287	0.565775	0.808935	0.562907	0.806229	0.605742	0.673326	0.847562	0.879624	0.68617	0.740491	0.756795	0.74564	0.83215	0.794672	0.56766	0.655013	0.738715	0.638647	0.61719	0.567701	0.906966	0.833886	0.298792	0.605363	0.769051	0.878144	1.01527	0.894353	0.560459	0.749223	0.999477	0.82144	0.121743	0.784199	0.764553	0.844138	0.896331	0.383239	0.830492	0.795813	0.869913	0.692412
TCGA.09.1673.01A	6.81101	high	0.806238	0.573231	0.791934	0.644018	0.64333	0.521428	0.763486	0.494735	0.786046	0.58417	0.634352	0.862506	0.879792	0.686191	0.628518	0.637213	0.730275	0.83343	0.746383	0.638709	0.640064	0.738194	0.639659	0.567484	0.489167	0.877168	0.788828	0.201675	0.574935	0.781176	0.879824	1.03145	0.885175	0.557858	0.746601	0.945328	0.757502	0.167046	0.711352	0.776066	0.876218	0.822921	0.350679	0.852881	0.707197	0.917101	0.71452
TCGA.09.2054.01A	6.67348	high	0.801364	0.562508	0.768537	0.748215	0.686766	0.567424	0.755195	0.484375	0.777671	0.616878	0.644234	0.876929	0.927708	0.801829	0.616123	0.645621	0.717275	0.881941	0.790248	0.644814	0.632624	0.754624	0.640184	0.581933	0.492968	0.789825	0.718847	0.264132	0.586026	0.819479	0.878564	1.02425	0.870002	0.586675	0.835487	0.943785	0.744282	0.160495	0.700833	0.778242	0.85001	0.825767	0.369041	0.875137	0.700832	0.885127	0.726424
TCGA.24.1428.01A	5.74109	low	0.805092	0.738306	0.725554	0.62075	0.647023	0.540807	0.810151	0.479097	0.808222	0.643766	0.698748	0.871328	0.919318	0.709506	0.658047	0.681287	0.74356	0.852845	0.788	0.463614	0.63746	0.728209	0.682338	0.748809	0.606983	0.962556	0.889273	0.214579	0.596958	0.784123	0.895281	1.02706	0.913518	0.518668	0.699679	0.984044	0.785984	0.0633365	0.693805	0.780919	0.835894	0.867129	0.307838	0.774309	0.790032	0.898664	0.641387
TCGA.25.2398.01A	5.90378	low	0.800579	0.689691	0.774095	0.759243	0.745497	0.594969	0.847448	0.506674	0.81611	0.67632	0.694429	0.852344	0.856493	0.914338	0.706684	0.706869	0.71295	0.813644	0.800267	0.670203	0.639506	0.790825	0.705943	0.737113	0.618846	0.86219	0.815152	0.292029	0.672291	0.79418	0.888442	1.01016	0.86795	0.630861	0.824781	0.937035	0.802766	0.240585	0.717338	0.790628	0.862923	0.863801	0.322898	0.906802	0.819959	0.901206	0.755591
TCGA.09.1669.01A	5.78625	low	0.802693	0.701538	0.755925	0.63929	0.679155	0.580847	0.817996	0.513587	0.797347	0.625506	0.687148	0.89264	0.918322	0.752712	0.680845	0.705988	0.725556	0.850887	0.783038	0.583812	0.626151	0.753417	0.661308	0.693824	0.553551	0.898498	0.836406	0.274012	0.624256	0.770996	0.889969	1.04123	0.909774	0.57076	0.772382	0.974082	0.78498	0.192553	0.728134	0.777983	0.85098	0.869161	0.338052	0.847777	0.753619	0.883753	0.697661
TCGA.29.1778.01A	6.29741	high	0.817412	0.701962	0.757593	0.668207	0.659747	0.510107	0.790313	0.508736	0.795415	0.607929	0.651485	0.858646	0.835453	0.688635	0.668091	0.664451	0.737804	0.782619	0.745273	0.508603	0.640691	0.692735	0.681952	0.659179	0.563857	0.947501	0.871045	0.250886	0.59181	0.74739	0.857418	1.01997	0.898679	0.553755	0.752932	0.962159	0.771444	0.0905161	0.700776	0.774028	0.854487	0.848429	0.30577	0.835408	0.733445	0.877465	0.701708
TCGA.24.1563.01A	5.99378	low	0.837637	0.724845	0.818927	0.761446	0.701041	0.578959	0.883116	0.525929	0.839515	0.718927	0.728662	0.861355	0.862423	0.909831	0.724918	0.739527	0.750765	0.813142	0.815674	0.555009	0.642766	0.806668	0.717273	0.754629	0.656423	0.924219	0.870986	0.297436	0.704836	0.771898	0.904952	1.02716	0.881453	0.583282	0.796684	0.979378	0.832151	0.154978	0.726144	0.77929	0.883911	0.877828	0.325015	0.890258	0.899132	0.899702	0.73945
TCGA.25.2401.01A	5.99078	low	0.840309	0.769471	0.813775	0.772636	0.721579	0.586663	0.860601	0.536633	0.859413	0.718431	0.757578	0.872223	0.888869	0.87852	0.722542	0.752713	0.759891	0.846234	0.806033	0.618454	0.658159	0.767209	0.735665	0.755755	0.688806	0.988134	0.920027	0.276084	0.703484	0.78641	0.908239	1.02722	0.893726	0.593588	0.821438	0.981404	0.821581	0.234396	0.741056	0.802889	0.863165	0.889851	0.326454	0.885802	0.852788	0.89887	0.743182
TCGA.09.1661.01B	4.89345	low	0.799434	0.63215	0.761408	0.734172	0.692725	0.518718	0.791233	0.486182	0.77601	0.627459	0.66474	0.84445	0.778637	0.799887	0.690613	0.683194	0.715709	0.73567	0.788015	0.614918	0.629494	0.736225	0.654172	0.645561	0.526952	0.825917	0.769722	0.276482	0.626205	0.741704	0.871263	0.999794	0.845845	0.56375	0.784655	0.95963	0.780318	0.280535	0.719975	0.786876	0.87384	0.854222	0.329084	0.891719	0.746955	0.882329	0.719505
TCGA.36.1581.01A	5.97191	low	0.80866	0.759386	0.802957	0.644242	0.653344	0.593781	0.81192	0.509465	0.847787	0.628892	0.733858	0.84423	0.927	0.707516	0.69282	0.722226	0.747419	0.895742	0.802353	0.550406	0.644579	0.745641	0.695537	0.713727	0.645922	1.00839	0.937966	0.227381	0.628167	0.833383	0.908471	1.01535	0.859866	0.516115	0.728482	0.953303	0.794328	0.147409	0.739102	0.814185	0.904478	0.886342	0.327184	0.8371	0.778407	0.904435	0.70732
TCGA.09.1670.01A	6.13443	high	0.823104	0.669957	0.78415	0.597326	0.65258	0.515991	0.809366	0.520081	0.802848	0.621984	0.67677	0.852498	0.876447	0.651803	0.711508	0.703528	0.741618	0.827228	0.762309	0.587691	0.642793	0.711663	0.63544	0.621444	0.571831	0.945531	0.857851	0.257317	0.605368	0.792207	0.882399	1.0334	0.909039	0.547109	0.760314	0.993436	0.786896	0.135197	0.730819	0.776043	0.873464	0.864852	0.327956	0.83901	0.732116	0.896675	0.679422
TCGA.10.0936.01A	5.69176	low	0.769452	0.649479	0.681396	0.482136	0.582422	0.508433	0.750337	0.466548	0.791758	0.566389	0.609466	0.872115	0.828682	0.530461	0.627352	0.650587	0.717083	0.768289	0.721366	0.421781	0.584163	0.650457	0.605083	0.596941	0.476872	0.932507	0.846055	0.220438	0.497013	0.727701	0.828521	0.997508	0.912331	0.514108	0.705978	0.972403	0.776577	0.0741864	0.705091	0.73136	0.777146	0.864983	0.290451	0.743587	0.701379	0.854928	0.550628
TCGA.23.1024.01A	5.65848	low	0.803989	0.581541	0.722776	0.528847	0.608819	0.514021	0.754062	0.507467	0.787659	0.526528	0.587994	0.871039	0.879611	0.564655	0.670318	0.677343	0.725723	0.828005	0.74211	0.626101	0.60887	0.660664	0.601449	0.553091	0.454074	0.927918	0.815912	0.225702	0.520952	0.761013	0.854854	1.0363	0.945059	0.51079	0.734951	0.981924	0.758191	0.137996	0.721045	0.751637	0.826836	0.872084	0.315828	0.77553	0.661248	0.888831	0.607254
TCGA.04.1364.01A	6.76807	high	0.793592	0.463901	0.743367	0.552423	0.621386	0.481031	0.751068	0.491461	0.814771	0.532469	0.55937	0.886651	0.936593	0.63782	0.679509	0.696337	0.72731	0.88265	0.769668	0.527626	0.617539	0.710244	0.562715	0.468596	0.390783	0.798527	0.679775	0.282154	0.486529	0.796939	0.868479	1.04785	0.929462	0.56067	0.775036	0.975653	0.766181	0.156249	0.736711	0.754241	0.839248	0.828264	0.394596	0.848864	0.652729	0.892391	0.649525
TCGA.61.1724.01A	5.52352	low	0.828454	0.634602	0.782165	0.712182	0.686845	0.563943	0.788818	0.535286	0.858709	0.63786	0.661246	0.839344	0.86127	0.797565	0.722211	0.732322	0.731471	0.810631	0.766717	0.573167	0.65044	0.742396	0.641481	0.627164	0.583171	0.913348	0.836997	0.262548	0.606535	0.778985	0.887531	1.01056	0.85076	0.594235	0.724833	0.965937	0.785423	0.106432	0.724668	0.779977	0.877679	0.880142	0.324167	0.835466	0.755842	0.887578	0.707779
TCGA.13.0908.01B	5.90263	low	0.82803	0.696208	0.783418	0.740073	0.728772	0.578569	0.841759	0.504684	0.815822	0.699631	0.7335	0.825389	0.806667	0.875647	0.7081	0.721967	0.729068	0.783931	0.787523	0.629834	0.623294	0.753053	0.675224	0.692142	0.624446	0.969438	0.881341	0.262595	0.657457	0.769082	0.881867	1.00133	0.83736	0.603919	0.780778	0.951998	0.800536	0.173688	0.709754	0.787053	0.868738	0.858671	0.293329	0.900935	0.807881	0.885569	0.740476
TCGA.25.1319.01A	6.26682	high	0.815557	0.667388	0.786984	0.58974	0.647916	0.517588	0.800045	0.543454	0.842029	0.64027	0.678389	0.845277	0.88659	0.68601	0.680568	0.689298	0.772764	0.831466	0.771844	0.556365	0.659804	0.712511	0.653261	0.609327	0.564812	0.960326	0.87187	0.259751	0.600061	0.786277	0.911174	1.02308	0.881531	0.542999	0.751211	0.967436	0.781996	0.122577	0.752818	0.798901	0.880911	0.862024	0.369976	0.825743	0.708935	0.878957	0.690743
TCGA.23.1023.01A	5.74528	low	0.847659	0.719039	0.782578	0.701953	0.708819	0.596445	0.832798	0.546615	0.835318	0.669043	0.720703	0.862485	0.843525	0.799578	0.719427	0.740913	0.771385	0.79545	0.791337	0.580551	0.651378	0.748256	0.668111	0.69005	0.599882	0.972405	0.902452	0.249034	0.637611	0.764746	0.887511	1.00611	0.881126	0.617745	0.795613	0.97827	0.802357	0.161324	0.738321	0.776931	0.832216	0.896744	0.294308	0.859359	0.805377	0.870135	0.725012
TCGA.24.1844.01A	6.12733	high	0.829338	0.525337	0.773261	0.679595	0.665801	0.502697	0.757482	0.54073	0.814731	0.610976	0.615037	0.853191	0.842345	0.703218	0.708591	0.716021	0.755318	0.785444	0.772911	0.570003	0.648652	0.712273	0.600842	0.507289	0.465831	0.808334	0.723215	0.274318	0.562099	0.753203	0.866721	1.01992	0.879801	0.538233	0.781223	1.00811	0.765037	0.17179	0.750028	0.749367	0.862267	0.842149	0.34334	0.830294	0.654555	0.858471	0.692373
TCGA.36.1576.01A	5.92336	low	0.834698	0.755591	0.807045	0.782815	0.736731	0.608946	0.870088	0.511732	0.873113	0.696758	0.72516	0.866437	0.894301	0.915153	0.708735	0.729823	0.760562	0.847245	0.807465	0.631396	0.644334	0.775899	0.734372	0.761755	0.659917	0.891129	0.852873	0.270829	0.694538	0.801906	0.917312	1.02509	0.870628	0.613894	0.839826	0.977975	0.814674	0.202107	0.72807	0.808027	0.866632	0.872799	0.338381	0.899475	0.851211	0.893331	0.74446
TCGA.31.1959.01A	6.35426	high	0.828794	0.744847	0.784916	0.77194	0.73588	0.621721	0.879161	0.531469	0.826068	0.695587	0.733184	0.8464	0.860358	0.905594	0.729591	0.741268	0.738248	0.827447	0.819457	0.624914	0.645578	0.798266	0.722553	0.791352	0.663865	0.957402	0.890623	0.30372	0.70247	0.800809	0.91727	1.0199	0.85816	0.61007	0.829435	0.957085	0.836086	0.184916	0.747185	0.805042	0.885928	0.892312	0.318524	0.898038	0.860854	0.894243	0.749292
TCGA.24.1562.01A	5.94717	low	0.84306	0.710905	0.80366	0.719579	0.6987	0.586511	0.852819	0.508507	0.85561	0.67338	0.717066	0.863323	0.856253	0.826363	0.739613	0.743792	0.734131	0.822081	0.795742	0.594484	0.646108	0.769355	0.69379	0.743422	0.598039	0.901485	0.846958	0.278172	0.660352	0.792525	0.891706	1.01715	0.888141	0.586747	0.789258	0.980327	0.817051	0.15925	0.725318	0.785358	0.855523	0.896016	0.305998	0.876943	0.823773	0.884131	0.739366
TCGA.09.0369.01A	6.05247	high	0.806863	0.504754	0.710782	0.717033	0.687654	0.522599	0.734077	0.501401	0.833545	0.573098	0.605246	0.876669	0.887768	0.789568	0.638524	0.671287	0.742382	0.827154	0.782497	0.564197	0.627463	0.728876	0.622334	0.522469	0.449057	0.731577	0.671487	0.22933	0.568616	0.783536	0.87869	1.027	0.912215	0.616359	0.810173	0.993159	0.755663	0.271057	0.731722	0.774327	0.825136	0.85986	0.336093	0.851635	0.641638	0.883485	0.6964
TCGA.61.1721.01A	5.47719	low	0.860158	0.636126	0.803118	0.740717	0.724544	0.59728	0.800984	0.554819	0.81082	0.634142	0.70854	0.840145	0.70771	0.847161	0.697187	0.67316	0.765004	0.666856	0.742459	0.596654	0.645948	0.774725	0.676606	0.60664	0.583177	0.869766	0.801823	0.236554	0.640653	0.72652	0.833237	0.98881	0.76855	0.650446	0.829962	0.973008	0.787944	0.179631	0.702919	0.769722	0.876504	0.85974	0.260845	0.915471	0.763892	0.856387	0.824242
TCGA.29.2425.01A	5.68001	low	0.800757	0.59547	0.755452	0.648161	0.653168	0.515758	0.77912	0.492014	0.790202	0.606398	0.612826	0.857192	0.853876	0.748905	0.646809	0.646918	0.702785	0.820081	0.756103	0.553006	0.620487	0.709119	0.619525	0.593071	0.508781	0.800369	0.741922	0.258787	0.571789	0.782653	0.868548	1.03246	0.916004	0.550777	0.78361	0.972398	0.758029	0.219052	0.708934	0.770408	0.855348	0.859898	0.306117	0.816984	0.700736	0.885441	0.69628
TCGA.24.2033.01A	5.52838	low	0.819608	0.628302	0.772776	0.716351	0.685613	0.530603	0.787225	0.501898	0.822178	0.644079	0.63567	0.871323	0.885706	0.80134	0.694449	0.700542	0.735193	0.822831	0.794162	0.577815	0.620202	0.759883	0.628123	0.603885	0.534316	0.793975	0.755583	0.257954	0.59588	0.764043	0.884302	1.02944	0.897702	0.584162	0.728185	0.976807	0.766408	0.18513	0.724367	0.756745	0.846093	0.847098	0.319904	0.868112	0.731354	0.889684	0.716686
TCGA.61.2111.01A	6.3338	high	0.804691	0.668478	0.789758	0.681985	0.676034	0.591985	0.818638	0.495151	0.802496	0.616029	0.663102	0.854211	0.857717	0.727392	0.704904	0.703143	0.733726	0.817714	0.791577	0.600469	0.658534	0.737446	0.681002	0.706459	0.578568	0.887866	0.81363	0.242047	0.616012	0.792797	0.874825	1.01291	0.849184	0.547719	0.819248	0.949883	0.78257	0.191696	0.740916	0.79531	0.887889	0.856403	0.321082	0.878843	0.754892	0.874967	0.72034
TCGA.13.0885.01A	6.24615	high	0.811358	0.777872	0.781041	0.64001	0.642092	0.497834	0.821119	0.489231	0.782359	0.624312	0.712936	0.8796	0.900727	0.699108	0.678699	0.694945	0.723698	0.849936	0.74312	0.503515	0.625462	0.68705	0.689598	0.747885	0.600535	0.978341	0.914778	0.224638	0.62101	0.780008	0.86689	1.04148	0.901487	0.517499	0.764364	0.9851	0.774744	0.190715	0.725287	0.780485	0.855236	0.872186	0.291681	0.832663	0.763808	0.868749	0.671088
TCGA.24.1843.01A	6.39379	high	0.82033	0.718357	0.777219	0.615657	0.643889	0.52011	0.84014	0.493238	0.791251	0.621535	0.684108	0.883471	0.920425	0.719182	0.647339	0.690385	0.753725	0.869969	0.776783	0.495677	0.648422	0.717036	0.685041	0.742717	0.602685	0.919632	0.860611	0.22504	0.611202	0.774482	0.886928	1.04446	0.912461	0.533111	0.755952	1.0045	0.784737	0.144091	0.738166	0.796291	0.857908	0.887181	0.377148	0.836155	0.785669	0.886025	0.664458
TCGA.13.1477.01A	5.7511	low	0.796922	0.563537	0.769053	0.641062	0.672248	0.531194	0.762105	0.484998	0.782371	0.632444	0.626194	0.856321	0.835789	0.769626	0.664287	0.670481	0.724901	0.792506	0.776075	0.517988	0.606575	0.721794	0.617604	0.565414	0.495672	0.786981	0.729041	0.242022	0.616846	0.761664	0.858088	1.01665	0.87949	0.583951	0.793426	0.985236	0.788204	0.122587	0.717113	0.774711	0.85544	0.860329	0.292185	0.860452	0.722752	0.86048	0.696843
TCGA.25.1635.01A	6.06485	high	0.834526	0.68617	0.796779	0.757512	0.709823	0.62199	0.806689	0.530245	0.836803	0.679684	0.708954	0.839944	0.898706	0.857072	0.726263	0.725781	0.746014	0.852422	0.79649	0.634407	0.633602	0.755506	0.692816	0.650317	0.625742	0.946659	0.871212	0.260426	0.662926	0.804113	0.908205	1.0241	0.854575	0.589435	0.731495	0.963595	0.79049	0.162674	0.733433	0.801491	0.873608	0.894823	0.334049	0.879043	0.756114	0.884164	0.752563
TCGA.25.1632.01A	5.63861	low	0.806956	0.530995	0.749964	0.625354	0.658692	0.530611	0.798588	0.502836	0.78731	0.589981	0.589386	0.864904	0.823056	0.724331	0.672633	0.684949	0.727177	0.781379	0.78336	0.562446	0.655972	0.738364	0.610783	0.570183	0.478178	0.782719	0.696212	0.272945	0.566174	0.76326	0.857421	1.01737	0.887622	0.567738	0.804073	0.969299	0.795784	0.196099	0.720357	0.771615	0.849856	0.840629	0.298041	0.858055	0.764248	0.882338	0.698787
TCGA.25.1634.01A	5.3847	low	0.787103	0.471346	0.73769	0.602253	0.665614	0.520018	0.710595	0.477449	0.774735	0.512185	0.525853	0.857097	0.846499	0.677227	0.653326	0.633108	0.687809	0.801813	0.744628	0.579842	0.621536	0.677204	0.577651	0.464544	0.411908	0.659823	0.611001	0.257781	0.522001	0.77972	0.851904	1.02136	0.891386	0.542906	0.79819	0.968209	0.7152	0.142677	0.6987	0.785248	0.852031	0.830823	0.341297	0.832898	0.594259	0.862161	0.67685
TCGA.30.1853.01A	5.47128	low	0.811653	0.475641	0.748904	0.604826	0.634904	0.49033	0.708573	0.529462	0.780867	0.561591	0.5888	0.867533	0.824289	0.67687	0.611811	0.630586	0.716805	0.771841	0.748312	0.58395	0.615151	0.702636	0.555412	0.414935	0.403378	0.795029	0.701007	0.271888	0.518283	0.724518	0.847758	1.02123	0.881456	0.581639	0.752494	0.994415	0.742356	0.122829	0.701727	0.742425	0.841427	0.835821	0.29114	0.848987	0.627566	0.879706	0.694243
TCGA.25.1631.01A	6.15206	high	0.830336	0.604652	0.808766	0.68732	0.688715	0.609864	0.808727	0.515696	0.805749	0.644211	0.687024	0.861983	0.860097	0.737191	0.743915	0.744036	0.746058	0.820257	0.81052	0.625883	0.651744	0.760029	0.66353	0.634109	0.569023	0.930235	0.832756	0.27802	0.647519	0.78861	0.892565	1.02141	0.876639	0.553078	0.796713	0.984612	0.807066	0.213054	0.736221	0.774495	0.89059	0.865297	0.334342	0.879447	0.773063	0.894319	0.726778
TCGA.36.1574.01A	5.75676	low	0.834484	0.70754	0.801128	0.740201	0.678349	0.55519	0.857659	0.506528	0.880451	0.681971	0.718848	0.881334	0.913248	0.862689	0.716448	0.727565	0.760598	0.85664	0.818932	0.560648	0.636133	0.764729	0.695886	0.729602	0.654271	0.962116	0.88102	0.232509	0.653173	0.786332	0.933922	1.03124	0.895693	0.562486	0.773229	0.976829	0.810042	0.16953	0.728589	0.791862	0.885458	0.887799	0.329318	0.835418	0.854612	0.900835	0.715008
TCGA.13.1411.01A	6.09096	high	0.823018	0.789486	0.787533	0.774182	0.732929	0.608306	0.871203	0.507898	0.822762	0.699906	0.751547	0.837307	0.83715	0.893231	0.697467	0.710125	0.73344	0.807611	0.804467	0.59197	0.643554	0.756341	0.741125	0.79874	0.691081	0.920422	0.885259	0.2234	0.702151	0.790458	0.903803	1.0061	0.861391	0.57267	0.850591	0.951073	0.814406	0.143438	0.721171	0.806134	0.869432	0.883868	0.31056	0.887061	0.851204	0.891605	0.736117
TCGA.13.0724.01A	5.75028	low	0.809882	0.661393	0.740912	0.622258	0.639577	0.534108	0.821144	0.469987	0.824301	0.6489	0.667567	0.87989	0.863464	0.753624	0.652462	0.668577	0.727033	0.804372	0.775852	0.482558	0.631401	0.746072	0.657805	0.671673	0.537936	0.894572	0.813487	0.245722	0.59459	0.748007	0.868579	1.03244	0.904339	0.581214	0.725472	0.974841	0.785913	0.140701	0.711507	0.771713	0.830411	0.862002	0.340843	0.8443	0.785204	0.871241	0.668568
TCGA.61.2102.01A	6.74753	high	0.797006	0.557971	0.770169	0.775642	0.697269	0.587631	0.74216	0.4717	0.796979	0.585631	0.628491	0.875757	0.925478	0.837526	0.616031	0.632027	0.706191	0.888493	0.778843	0.670968	0.633818	0.755652	0.639869	0.583845	0.525404	0.75792	0.69622	0.260025	0.606456	0.817472	0.8919	1.03325	0.893809	0.611175	0.857004	0.945081	0.76357	0.241784	0.692691	0.802978	0.861794	0.860891	0.342874	0.901286	0.709555	0.906747	0.766297
TCGA.13.0916.01A	5.99593	low	0.827857	0.7247	0.727904	0.704156	0.668884	0.499162	0.76328	0.519228	0.82535	0.643403	0.685945	0.888766	0.905245	0.663326	0.709916	0.731167	0.747711	0.850315	0.7506	0.533348	0.6369	0.694923	0.678564	0.634191	0.548314	0.975324	0.902375	0.24892	0.583286	0.762952	0.882925	1.03512	0.908444	0.561546	0.729943	0.972843	0.757028	0.200798	0.725184	0.792515	0.824837	0.885119	0.394946	0.827236	0.69546	0.885201	0.669062
TCGA.13.0923.01A	5.41471	low	0.819834	0.692973	0.740026	0.604182	0.633009	0.535172	0.800678	0.539406	0.808415	0.64439	0.688731	0.871215	0.859478	0.657795	0.694129	0.723016	0.737655	0.800542	0.793641	0.522816	0.639163	0.742558	0.642255	0.668141	0.550469	0.988371	0.895871	0.28026	0.594296	0.741303	0.885816	1.01751	0.91779	0.548966	0.721359	0.990206	0.79653	0.145306	0.750511	0.771361	0.84795	0.899888	0.344282	0.803438	0.763578	0.891709	0.629952
TCGA.57.1586.01A	5.76016	low	0.785179	0.648576	0.770217	0.568129	0.661385	0.586115	0.772584	0.485201	0.839249	0.585894	0.663945	0.855189	0.846483	0.64143	0.701177	0.698927	0.714174	0.80267	0.746817	0.605081	0.633862	0.691217	0.636283	0.62189	0.53852	0.948223	0.848972	0.295342	0.567294	0.762264	0.859181	1.016	0.886055	0.546142	0.786147	0.966829	0.792968	0.187852	0.742309	0.777921	0.858333	0.860554	0.353419	0.817097	0.716588	0.880139	0.660366
TCGA.25.1627.01A	6.1872	high	0.819376	0.62136	0.794165	0.65523	0.664938	0.603694	0.809527	0.519834	0.822211	0.640765	0.661267	0.86818	0.887436	0.74584	0.692121	0.709648	0.736702	0.856233	0.79188	0.571945	0.642398	0.731921	0.643211	0.654761	0.547406	0.850749	0.784226	0.28175	0.621766	0.801799	0.904742	1.02681	0.893793	0.563464	0.818325	0.973953	0.769704	0.154687	0.745996	0.79866	0.891801	0.878163	0.346337	0.85782	0.759728	0.884319	0.714815
TCGA.61.1998.01A	6.06476	high	0.828188	0.69	0.772941	0.738942	0.723971	0.58325	0.847727	0.517673	0.815818	0.672512	0.69374	0.871322	0.896346	0.853948	0.711859	0.725468	0.737209	0.8578	0.822199	0.58924	0.648635	0.794356	0.70493	0.722972	0.628604	0.872157	0.822809	0.264573	0.677523	0.793537	0.899805	1.03009	0.889119	0.590967	0.815177	0.966238	0.811547	0.152061	0.726327	0.781164	0.867478	0.872951	0.328397	0.901096	0.830316	0.895238	0.732312
TCGA.13.0888.01A	6.3278	high	0.776655	0.43795	0.731071	0.644322	0.666594	0.540954	0.726771	0.478598	0.793616	0.572674	0.553651	0.849967	0.849587	0.740954	0.600358	0.631648	0.68071	0.805927	0.774263	0.606055	0.609563	0.721128	0.589571	0.442904	0.42337	0.697552	0.606199	0.275932	0.535591	0.770916	0.869313	1.01716	0.863952	0.593707	0.816846	0.956169	0.749589	0.168161	0.711635	0.782895	0.849131	0.839173	0.334715	0.875208	0.631222	0.87903	0.704907
TCGA.13.0762.01A	5.59787	low	0.76445	0.571681	0.71574	0.62061	0.630194	0.48787	0.749472	0.449359	0.753414	0.629575	0.629083	0.825055	0.796331	0.689136	0.639013	0.670741	0.703888	0.765898	0.759527	0.540337	0.589841	0.702666	0.613172	0.595298	0.463595	0.815214	0.73982	0.286636	0.531796	0.734883	0.818479	0.998554	0.865669	0.5564	0.753881	0.963267	0.750122	0.201007	0.686094	0.734787	0.823868	0.839705	0.334846	0.797329	0.685617	0.822888	0.653655
TCGA.24.0979.01A	6.14363	high	0.822228	0.661193	0.780424	0.604962	0.667279	0.497976	0.821328	0.496458	0.825032	0.608003	0.658319	0.861938	0.881864	0.711123	0.713416	0.722636	0.728075	0.838846	0.792166	0.558347	0.650807	0.76484	0.64257	0.647679	0.540491	0.93526	0.838622	0.267054	0.576691	0.790803	0.898411	1.03133	0.915526	0.557902	0.720435	0.990978	0.805583	0.14793	0.739858	0.78491	0.866569	0.865013	0.358045	0.851346	0.804097	0.912216	0.707604
TCGA.04.1356.01A	6.18459	high	0.798047	0.653233	0.763302	0.705698	0.649364	0.510152	0.821491	0.478405	0.791196	0.654998	0.667527	0.864666	0.879657	0.782953	0.651564	0.689555	0.724263	0.843565	0.804727	0.481173	0.616856	0.747672	0.68245	0.718265	0.575669	0.834857	0.777985	0.240881	0.611731	0.78077	0.882718	1.02363	0.886858	0.543706	0.783547	0.982694	0.78421	0.223186	0.727129	0.783961	0.855297	0.867191	0.351916	0.855458	0.802935	0.901388	0.687602
TCGA.09.2045.01A	5.5198	low	0.816184	0.63121	0.805778	0.644209	0.6675	0.577052	0.796488	0.533425	0.848481	0.598966	0.659598	0.849862	0.771618	0.717678	0.691411	0.679339	0.740151	0.744988	0.77183	0.568449	0.638398	0.708033	0.658522	0.668368	0.564814	0.976277	0.867174	0.255638	0.617338	0.747563	0.868736	0.995506	0.862313	0.538768	0.786704	0.972998	0.79163	0.152442	0.744534	0.768163	0.875626	0.880828	0.261355	0.830386	0.760148	0.879781	0.718181
TCGA.29.1769.01A	6.11748	high	0.82081	0.657265	0.769077	0.703505	0.644606	0.525626	0.821431	0.503652	0.829626	0.647928	0.700584	0.886235	0.926274	0.793289	0.68805	0.722015	0.761716	0.862303	0.807265	0.510332	0.622628	0.739519	0.677099	0.706506	0.591629	0.933929	0.847703	0.25331	0.643125	0.748937	0.910097	1.04288	0.891933	0.542674	0.729811	0.994181	0.785165	0.173175	0.728399	0.774353	0.857679	0.889193	0.362082	0.829857	0.789611	0.890739	0.700734
TCGA.09.1668.01B	6.07372	high	0.802738	0.783625	0.796045	0.743071	0.688939	0.563263	0.894645	0.501491	0.840827	0.704733	0.745782	0.848823	0.908737	0.832235	0.723344	0.749092	0.745824	0.856223	0.789898	0.552332	0.648139	0.773019	0.733494	0.79632	0.704905	1.00382	0.937657	0.2624	0.68754	0.806916	0.898212	1.0183	0.856554	0.564225	0.791794	0.949756	0.837934	0.191411	0.719606	0.789038	0.880137	0.875329	0.308779	0.896759	0.925933	0.890266	0.734949
TCGA.OY.A56Q.01A	6.35505	high	0.785432	0.466936	0.740681	0.555211	0.631679	0.503027	0.683038	0.500127	0.723883	0.521127	0.517161	0.847314	0.81648	0.586681	0.619933	0.601533	0.68688	0.772393	0.713113	0.590062	0.62577	0.647716	0.56454	0.431023	0.383732	0.721836	0.621637	0.24756	0.493284	0.790018	0.831717	1.01179	0.896495	0.534352	0.752846	0.919997	0.707128	0.0779397	0.712186	0.773253	0.845983	0.808562	0.325239	0.838951	0.54973	0.857717	0.673291
TCGA.24.1470.01A	6.30894	high	0.820527	0.750297	0.762243	0.689807	0.661788	0.5367	0.832418	0.472496	0.799469	0.655731	0.731529	0.848913	0.906409	0.707748	0.699096	0.728066	0.737766	0.855663	0.765389	0.5082	0.652277	0.722558	0.702446	0.709189	0.630063	0.976757	0.905332	0.247751	0.641818	0.793553	0.873865	1.01387	0.855341	0.545058	0.781446	0.969304	0.809195	0.116949	0.711263	0.786834	0.844616	0.868805	0.30009	0.859141	0.822589	0.870264	0.686488
TCGA.57.1994.01A	6.27468	high	0.785276	0.730174	0.777779	0.628242	0.678316	0.569757	0.813342	0.480507	0.782588	0.645933	0.709117	0.830869	0.858592	0.719549	0.699757	0.698037	0.706538	0.830775	0.775078	0.617794	0.638229	0.734915	0.688994	0.716924	0.599794	0.915274	0.851625	0.270297	0.621593	0.805212	0.864141	1.00253	0.828006	0.537829	0.746928	0.943813	0.783911	0.165691	0.72135	0.789904	0.891065	0.855197	0.327551	0.836136	0.761974	0.877467	0.691804
TCGA.24.2271.01A	5.94795	low	0.83762	0.741767	0.790133	0.731706	0.700214	0.562835	0.85542	0.517351	0.846829	0.673287	0.708044	0.82256	0.810366	0.828135	0.722381	0.717154	0.732269	0.778418	0.766294	0.573519	0.624995	0.752075	0.713873	0.755915	0.640887	0.955504	0.885303	0.278991	0.661577	0.771066	0.872037	0.991121	0.86285	0.591739	0.751227	0.95657	0.815848	0.139941	0.716456	0.771776	0.838249	0.874575	0.280082	0.879706	0.863017	0.876893	0.731433
TCGA.30.1861.01A	5.68762	low	0.811448	0.546143	0.781252	0.717959	0.708176	0.581534	0.775771	0.489698	0.824083	0.617425	0.611786	0.838006	0.858898	0.860002	0.681511	0.687276	0.720551	0.822473	0.782898	0.610435	0.614237	0.726709	0.621867	0.546719	0.490242	0.779229	0.723524	0.25698	0.566699	0.776498	0.863873	1.01674	0.875499	0.580537	0.822662	0.982761	0.761604	0.179279	0.717325	0.753819	0.870526	0.852826	0.35103	0.870745	0.704292	0.869511	0.730908
TCGA.09.1662.01A	5.41574	low	0.818105	0.746711	0.772206	0.669778	0.693511	0.589376	0.844364	0.50113	0.791238	0.639564	0.717046	0.870578	0.899632	0.767601	0.708806	0.705431	0.719376	0.866899	0.779934	0.588132	0.624994	0.717857	0.699959	0.775072	0.628357	0.913305	0.856656	0.231617	0.652207	0.806471	0.890779	1.03006	0.89947	0.534114	0.802939	0.962539	0.799588	0.181615	0.718573	0.787941	0.860231	0.870814	0.275672	0.863442	0.817943	0.873711	0.718109
TCGA.61.2008.02A	5.99236	low	0.80311	0.752153	0.757321	0.658286	0.651183	0.565833	0.832245	0.498851	0.830187	0.644071	0.698002	0.852514	0.898664	0.705141	0.663428	0.692509	0.722059	0.848062	0.74262	0.505568	0.633961	0.679844	0.681937	0.718051	0.590796	0.969218	0.890351	0.276786	0.590279	0.794915	0.88256	1.02109	0.863587	0.537882	0.761018	0.973895	0.794925	0.135582	0.727678	0.770353	0.867099	0.866291	0.358848	0.827109	0.744696	0.866158	0.652523
TCGA.24.1552.01A	6.08119	high	0.842067	0.585165	0.790087	0.621364	0.675486	0.547074	0.811821	0.500522	0.843842	0.606437	0.629168	0.862789	0.914026	0.740313	0.694076	0.704954	0.748584	0.872495	0.795583	0.509886	0.650996	0.739153	0.636157	0.579503	0.539377	0.878289	0.769748	0.259295	0.577595	0.832804	0.892506	1.02319	0.882486	0.576059	0.716836	0.983859	0.79807	0.117597	0.727957	0.805148	0.877959	0.852767	0.359973	0.84554	0.778757	0.874926	0.708353
TCGA.24.1424.01A	6.7625	high	0.790785	0.624053	0.773679	0.713968	0.702383	0.558471	0.821558	0.503679	0.826086	0.607077	0.667621	0.858837	0.905788	0.80184	0.69003	0.700952	0.707119	0.86408	0.798485	0.63957	0.637606	0.776248	0.673237	0.66574	0.562313	0.938925	0.836924	0.264968	0.626955	0.812556	0.893437	1.02506	0.880063	0.580977	0.832072	0.945319	0.796734	0.125055	0.695717	0.786665	0.871119	0.84538	0.343602	0.886598	0.783792	0.901491	0.732861
TCGA.13.0804.01A	5.6915	low	0.815698	0.706106	0.749802	0.611941	0.640333	0.504892	0.788326	0.491743	0.797133	0.629506	0.694014	0.877823	0.902735	0.663329	0.64452	0.684461	0.740338	0.837913	0.756457	0.481158	0.630957	0.705089	0.662238	0.70338	0.580318	0.906746	0.842829	0.229383	0.622866	0.774155	0.860155	1.0246	0.899808	0.528914	0.733984	0.98426	0.776066	0.127015	0.711654	0.770931	0.81993	0.895382	0.296122	0.814909	0.76752	0.8547	0.646468
TCGA.24.1553.01A	5.50627	low	0.80326	0.790179	0.790251	0.667629	0.699972	0.647692	0.837849	0.518238	0.827175	0.649478	0.728183	0.832446	0.782923	0.724119	0.705156	0.70316	0.721038	0.738949	0.759756	0.609103	0.637764	0.747453	0.707614	0.738792	0.652614	0.956702	0.902919	0.294375	0.646425	0.753604	0.858052	0.988236	0.845233	0.588695	0.812713	0.961262	0.805502	0.178881	0.727183	0.791889	0.851497	0.872615	0.29205	0.846871	0.813482	0.86529	0.734195
TCGA.61.2101.01A	5.73	low	0.816223	0.615415	0.790531	0.731337	0.686119	0.576533	0.786633	0.507172	0.822158	0.666545	0.67365	0.840097	0.828785	0.857587	0.69291	0.710628	0.722962	0.789265	0.809669	0.630074	0.642256	0.752044	0.644878	0.596133	0.553432	0.823806	0.77727	0.264482	0.632803	0.761793	0.883338	1.01239	0.889104	0.596601	0.821242	0.974546	0.783529	0.213357	0.722813	0.787327	0.871538	0.863969	0.323502	0.86025	0.742023	0.886417	0.743353
TCGA.29.1691.01A	6.44195	high	0.818051	0.645634	0.76848	0.652056	0.641977	0.535816	0.766174	0.516589	0.842631	0.623397	0.673785	0.876892	0.951543	0.72702	0.688976	0.723604	0.767439	0.885653	0.777697	0.55787	0.625983	0.729075	0.649804	0.599588	0.539424	0.914523	0.822675	0.273381	0.586986	0.785947	0.906518	1.04161	0.859022	0.54901	0.722182	0.982458	0.773195	0.206711	0.754652	0.781729	0.869502	0.871765	0.399092	0.831607	0.675397	0.872523	0.689211
TCGA.24.1422.01A	6.10442	high	0.82619	0.724566	0.798443	0.737091	0.71287	0.569579	0.840014	0.509628	0.805842	0.654893	0.711718	0.833954	0.829082	0.855394	0.714277	0.710075	0.718551	0.791315	0.784017	0.56597	0.639578	0.763046	0.695718	0.677644	0.637081	0.899376	0.859003	0.236384	0.661157	0.787707	0.87854	1.01229	0.871959	0.575147	0.789866	0.960711	0.808806	0.114332	0.738024	0.797388	0.888276	0.877332	0.271585	0.88426	0.808531	0.90037	0.753999
TCGA.29.1768.01A	5.40076	low	0.851227	0.76984	0.803413	0.731007	0.6931	0.532648	0.836077	0.520306	0.815736	0.689241	0.742951	0.865819	0.823334	0.889583	0.711896	0.732086	0.757293	0.770717	0.791262	0.539473	0.642177	0.761149	0.710043	0.706298	0.667897	0.96481	0.910917	0.230766	0.68998	0.720736	0.896455	1.0233	0.869879	0.600259	0.770368	0.993737	0.798748	0.228671	0.748768	0.774095	0.868487	0.887667	0.309148	0.882627	0.800586	0.883191	0.742836
TCGA.25.1312.01A	6.26505	high	0.814396	0.638086	0.753289	0.646109	0.67184	0.544448	0.807282	0.518205	0.820807	0.626976	0.654362	0.861823	0.875559	0.731986	0.694725	0.714325	0.728498	0.827431	0.787809	0.574842	0.634833	0.738768	0.649277	0.672801	0.542156	0.909027	0.816853	0.257934	0.6123	0.787136	0.884094	1.02164	0.890292	0.560302	0.77093	0.973225	0.777989	0.138647	0.722834	0.789842	0.869764	0.861354	0.345266	0.869184	0.736643	0.89826	0.707037
TCGA.24.1434.01A	5.791	low	0.823298	0.725688	0.799187	0.771334	0.726265	0.605817	0.87184	0.508562	0.844829	0.694645	0.73035	0.834941	0.850195	0.934119	0.722305	0.722264	0.734602	0.815102	0.817361	0.646208	0.648091	0.80699	0.718846	0.736671	0.673589	0.877054	0.855035	0.261038	0.709614	0.800843	0.896085	1.01288	0.840131	0.61296	0.809085	0.958226	0.821898	0.196454	0.713112	0.796285	0.892169	0.870574	0.326836	0.913687	0.887534	0.893944	0.795381
TCGA.20.0987.01A	5.15738	low	0.837079	0.779561	0.777588	0.6667	0.671803	0.580656	0.808349	0.527303	0.863457	0.638031	0.738267	0.858013	0.839961	0.695925	0.706187	0.727413	0.755096	0.787061	0.808987	0.558732	0.64774	0.776051	0.717996	0.750486	0.661173	0.974487	0.919793	0.260993	0.640807	0.749257	0.910793	1.00177	0.88009	0.557812	0.747028	0.983694	0.815876	0.134642	0.726438	0.798099	0.835679	0.940724	0.316542	0.818526	0.804421	0.880763	0.657909
TCGA.61.1741.01A	6.50471	high	0.778696	0.663677	0.757216	0.621571	0.687052	0.573249	0.796556	0.486538	0.80957	0.623184	0.668409	0.856689	0.907726	0.728277	0.670729	0.686038	0.710904	0.852848	0.765817	0.629816	0.626827	0.721269	0.655183	0.640731	0.535408	0.974228	0.874355	0.30537	0.604319	0.805404	0.870103	1.0293	0.889683	0.556262	0.783704	0.947493	0.771992	0.182959	0.701639	0.794795	0.851428	0.829017	0.376191	0.84998	0.717072	0.880615	0.706019
TCGA.29.1761.01A	5.13244	low	0.838405	0.694173	0.762364	0.60699	0.624034	0.597559	0.796284	0.506289	0.829664	0.59941	0.670757	0.887675	0.888037	0.700361	0.712871	0.729587	0.766736	0.826781	0.788794	0.517933	0.65198	0.735058	0.6652	0.681504	0.557658	0.896768	0.836219	0.251437	0.603485	0.728045	0.910541	1.04401	0.902515	0.534945	0.663384	1.02132	0.78538	0.222235	0.735148	0.79537	0.867987	0.896985	0.363499	0.824223	0.73467	0.891706	0.664338
TCGA.24.2293.01A	6.21066	high	0.851169	0.747751	0.804433	0.796633	0.747007	0.606221	0.876391	0.525982	0.833447	0.705008	0.749425	0.833795	0.841177	0.90039	0.745688	0.74445	0.744062	0.809439	0.796131	0.646325	0.64862	0.786598	0.743357	0.813579	0.697474	0.96056	0.897679	0.271665	0.708541	0.814759	0.883917	1.00597	0.855935	0.623346	0.831473	0.941172	0.823288	0.128055	0.721407	0.794844	0.87375	0.889339	0.301588	0.900787	0.881497	0.887882	0.772798
TCGA.24.2026.01A	6.45202	high	0.824354	0.71782	0.783016	0.67726	0.662983	0.533928	0.854298	0.493571	0.843136	0.61092	0.689914	0.863402	0.892841	0.733259	0.652159	0.648493	0.752311	0.836343	0.775389	0.566193	0.642407	0.738633	0.682419	0.716035	0.605572	0.977344	0.899731	0.211713	0.623673	0.797488	0.888397	1.01964	0.878524	0.505985	0.695377	0.961278	0.8019	0.153004	0.708765	0.816738	0.891428	0.866317	0.323085	0.814626	0.817266	0.88399	0.700191
TCGA.31.1946.01A	6.14716	high	0.83545	0.726187	0.79508	0.737074	0.691907	0.565461	0.841896	0.512931	0.836727	0.694017	0.732185	0.86519	0.868632	0.855823	0.734237	0.728299	0.751254	0.828409	0.807381	0.561635	0.657589	0.777181	0.701303	0.701192	0.647988	0.974803	0.899201	0.244477	0.664636	0.783884	0.915152	1.02358	0.90865	0.580132	0.795391	0.97345	0.815112	0.200101	0.737411	0.784908	0.869842	0.89463	0.320075	0.866636	0.827205	0.903746	0.727545
TCGA.13.0911.01A	5.39397	low	0.823052	0.752042	0.760436	0.775034	0.687544	0.55334	0.853561	0.496796	0.830214	0.699808	0.731905	0.879861	0.850718	0.838854	0.694196	0.721583	0.75282	0.799053	0.80961	0.573009	0.637403	0.78711	0.717013	0.769647	0.648149	0.935142	0.884352	0.259963	0.672243	0.74041	0.895518	1.00867	0.872141	0.594405	0.762561	0.984586	0.819284	0.180997	0.723147	0.768399	0.824199	0.901378	0.318515	0.854699	0.875712	0.876401	0.67774
TCGA.25.2409.01A	5.98804	low	0.821041	0.707562	0.783873	0.719391	0.695821	0.606625	0.801589	0.507229	0.814752	0.660129	0.683861	0.850971	0.82636	0.813824	0.689375	0.707357	0.739716	0.779923	0.786713	0.577226	0.636801	0.716541	0.684197	0.671859	0.61346	0.940363	0.879867	0.252951	0.643564	0.758157	0.86956	1.00618	0.871962	0.567986	0.795733	0.972418	0.795705	0.142642	0.709988	0.769416	0.86516	0.879793	0.264577	0.840241	0.763659	0.877688	0.726204
TCGA.24.1471.01A	6.21598	high	0.809054	0.634689	0.781068	0.585062	0.631801	0.506131	0.788748	0.481696	0.834232	0.54443	0.637414	0.844025	0.831979	0.643541	0.688943	0.670147	0.740127	0.780362	0.728299	0.497927	0.631486	0.685066	0.620243	0.628897	0.552516	0.903626	0.81275	0.221471	0.560712	0.749552	0.862837	1.03304	0.905547	0.486119	0.69459	1.01308	0.774469	0.131331	0.70317	0.765073	0.882351	0.855844	0.274705	0.81581	0.763427	0.873386	0.689099
TCGA.59.A5PD.01A	7.14967	high	0.793534	0.616505	0.7703	0.66344	0.64444	0.523862	0.801323	0.452644	0.803299	0.558945	0.601593	0.880893	0.942046	0.731487	0.645773	0.671873	0.722182	0.899885	0.779643	0.54042	0.612738	0.73273	0.643612	0.665378	0.516494	0.751852	0.714086	0.227994	0.556258	0.838378	0.91903	1.03587	0.915747	0.509804	0.784584	0.964231	0.777132	0.222153	0.702571	0.795618	0.857424	0.854738	0.361889	0.850004	0.766158	0.898657	0.667737
TCGA.61.1918.01A	6.29333	high	0.833069	0.693414	0.785318	0.669357	0.676636	0.550528	0.808771	0.536527	0.817651	0.640499	0.693188	0.856828	0.832506	0.725153	0.700871	0.694263	0.756248	0.786273	0.77041	0.557803	0.660474	0.730392	0.653691	0.650869	0.576724	0.91077	0.843923	0.248485	0.603327	0.756084	0.869264	1.02267	0.883304	0.569401	0.770292	0.984607	0.791068	0.125949	0.737742	0.764169	0.879375	0.877953	0.333775	0.836506	0.755929	0.894891	0.705372
TCGA.13.0920.01A	6.51789	high	0.798261	0.582201	0.750261	0.611551	0.620033	0.470494	0.756108	0.498226	0.770993	0.575973	0.626094	0.874556	0.902602	0.689946	0.628515	0.655323	0.738283	0.843132	0.781298	0.510027	0.616867	0.709073	0.611297	0.544855	0.455669	0.883906	0.792234	0.262547	0.574226	0.756667	0.886306	1.04749	0.915468	0.524849	0.74846	1.01155	0.739645	0.204825	0.748809	0.774913	0.858923	0.846413	0.383212	0.808245	0.66175	0.889404	0.648731
TCGA.29.1785.01A	5.95407	low	0.819661	0.785446	0.775313	0.679162	0.676341	0.551742	0.841122	0.492582	0.807871	0.662583	0.709528	0.884071	0.880734	0.753496	0.669022	0.692876	0.725382	0.836938	0.773479	0.575601	0.633996	0.715318	0.70469	0.757814	0.62586	0.980786	0.914346	0.230164	0.652151	0.778836	0.886412	1.02476	0.875294	0.517351	0.736865	0.981933	0.806971	0.187015	0.724469	0.787841	0.889733	0.902441	0.31014	0.839222	0.781265	0.881575	0.672034
TCGA.29.2414.02A	6.01677	high	0.774524	0.715661	0.734299	0.588104	0.626854	0.490813	0.777325	0.498711	0.788262	0.618449	0.661609	0.86808	0.852421	0.676764	0.619891	0.637171	0.693121	0.792144	0.741949	0.502914	0.614036	0.692973	0.648405	0.643655	0.542842	0.918179	0.85321	0.245189	0.58895	0.74436	0.872019	1.02861	0.897646	0.524172	0.74745	0.97138	0.762999	0.0984219	0.713711	0.771018	0.848762	0.847617	0.305658	0.826226	0.687248	0.86735	0.655618
TCGA.13.1499.01A	6.17684	high	0.817173	0.75886	0.794793	0.787024	0.704406	0.609333	0.836261	0.493503	0.826504	0.670798	0.743203	0.851118	0.852074	0.838283	0.692516	0.726074	0.736124	0.807417	0.786094	0.643294	0.624426	0.773359	0.735362	0.745262	0.628929	0.945216	0.885978	0.305954	0.679726	0.761459	0.878995	1.01533	0.835592	0.634964	0.774145	0.967136	0.808454	0.227155	0.708678	0.791781	0.848578	0.867475	0.325681	0.888374	0.821725	0.878689	0.735209
TCGA.13.0887.01A	5.4303	low	0.81347	0.66675	0.754163	0.674908	0.656324	0.535716	0.835466	0.521171	0.848659	0.672899	0.700982	0.870474	0.89447	0.753804	0.702704	0.733672	0.741129	0.833053	0.808746	0.53641	0.630816	0.746445	0.687155	0.681942	0.588479	0.951171	0.854806	0.266698	0.62892	0.749974	0.904799	1.02878	0.888302	0.561836	0.720395	1.00682	0.795989	0.182222	0.725793	0.762907	0.83923	0.882922	0.339195	0.829156	0.834303	0.891524	0.660598
TCGA.25.1633.01A	5.13132	low	0.819162	0.725809	0.805958	0.781696	0.754061	0.630081	0.867458	0.523615	0.820488	0.654292	0.725293	0.841514	0.78134	0.876967	0.738537	0.720745	0.720479	0.762307	0.795056	0.645161	0.658026	0.78794	0.71678	0.724875	0.643178	0.947173	0.877973	0.306082	0.682997	0.765112	0.885145	1.0032	0.838953	0.641308	0.812914	0.939577	0.837641	0.175756	0.725561	0.803042	0.887734	0.860466	0.325784	0.922968	0.857932	0.892069	0.788247
TCGA.24.1567.01A	6.12991	high	0.792241	0.539653	0.777088	0.695932	0.694034	0.568173	0.757084	0.52652	0.80286	0.557694	0.617353	0.865916	0.885529	0.72442	0.754702	0.751463	0.741611	0.839795	0.804501	0.614509	0.638253	0.734463	0.636316	0.545277	0.477985	0.810479	0.729505	0.310979	0.565217	0.793395	0.875857	1.01995	0.886523	0.557009	0.808976	0.953598	0.794842	0.314831	0.75468	0.769993	0.855748	0.834673	0.399432	0.871078	0.691427	0.877	0.69239
TCGA.57.1993.01A	6.33572	high	0.822012	0.611823	0.791525	0.626014	0.699344	0.625556	0.799784	0.53761	0.814714	0.644497	0.675851	0.849024	0.90109	0.701491	0.755023	0.762414	0.754813	0.87415	0.789659	0.61368	0.655638	0.753439	0.634682	0.618865	0.562978	0.933288	0.837535	0.300111	0.610122	0.830858	0.886864	1.01689	0.89015	0.57535	0.773293	0.960429	0.806247	0.167991	0.754137	0.805476	0.879152	0.875973	0.387524	0.839746	0.724525	0.884217	0.706179
TCGA.29.1784.01A	5.90669	low	0.837994	0.740154	0.754212	0.616439	0.630383	0.521121	0.814338	0.528543	0.819211	0.629755	0.686227	0.881255	0.878147	0.682236	0.658898	0.695495	0.773295	0.811598	0.784977	0.506131	0.636637	0.720835	0.65792	0.712049	0.5901	0.949149	0.885291	0.253666	0.618175	0.712296	0.899422	1.02921	0.883156	0.533671	0.696631	1.00641	0.78159	0.106449	0.740785	0.784633	0.85621	0.893352	0.361234	0.78773	0.753664	0.876693	0.633579
TCGA.30.1714.01A	5.92309	low	0.815777	0.63957	0.752523	0.577959	0.635303	0.477331	0.798987	0.50925	0.780106	0.624457	0.641329	0.888151	0.879933	0.695265	0.640571	0.680186	0.745736	0.814399	0.790356	0.490533	0.636591	0.715874	0.628753	0.672045	0.524614	0.797484	0.754908	0.242709	0.604322	0.727418	0.869711	1.02772	0.884262	0.528827	0.747171	1.00498	0.774771	0.174137	0.738798	0.772806	0.86053	0.862205	0.36112	0.804654	0.743646	0.861505	0.667525
TCGA.57.1582.01A	6.16625	high	0.82242	0.598062	0.788788	0.670877	0.672048	0.553023	0.785727	0.47792	0.82044	0.581062	0.606486	0.884956	0.927536	0.763253	0.680063	0.689503	0.749698	0.874754	0.797689	0.544909	0.612642	0.711386	0.629989	0.588311	0.531726	0.775941	0.720477	0.25029	0.57226	0.796342	0.911511	1.04875	0.922689	0.55968	0.765361	0.995323	0.775595	0.105937	0.719707	0.795245	0.871543	0.867382	0.352579	0.807218	0.706704	0.896345	0.689081
TCGA.61.2012.01A	5.44806	low	0.810625	0.75885	0.779102	0.746866	0.692686	0.616872	0.863183	0.518643	0.837213	0.686608	0.729143	0.850072	0.88461	0.795588	0.700698	0.732237	0.736834	0.83505	0.827856	0.610639	0.665487	0.789782	0.727516	0.834318	0.678272	0.908865	0.8828	0.26955	0.680514	0.768384	0.919306	1.01683	0.854312	0.555036	0.742655	0.968836	0.809882	0.217512	0.703196	0.806655	0.880888	0.885188	0.372813	0.860542	0.8419	0.903242	0.69915
TCGA.13.1510.01A	6.04031	high	0.824724	0.707785	0.774649	0.658514	0.640507	0.53113	0.803535	0.517387	0.810131	0.628686	0.686251	0.867377	0.865875	0.729944	0.690564	0.701172	0.752386	0.80488	0.777408	0.560248	0.644646	0.760882	0.65288	0.609382	0.563035	0.928094	0.873012	0.268201	0.591785	0.7322	0.886016	1.03198	0.886212	0.555012	0.725836	0.993277	0.804966	0.232946	0.724466	0.78585	0.851949	0.864335	0.355621	0.833618	0.780301	0.887488	0.676884
TCGA.VG.A8LO.01A	6.54495	high	0.814431	0.576037	0.760265	0.620869	0.631176	0.544181	0.774224	0.476185	0.813667	0.616181	0.622068	0.84513	0.873342	0.679191	0.697012	0.712917	0.709728	0.841503	0.772583	0.558386	0.630298	0.704345	0.599522	0.564249	0.489014	0.874068	0.775234	0.234322	0.580259	0.801248	0.89675	1.02571	0.908989	0.524562	0.743289	0.975179	0.791119	0.0586546	0.72497	0.768681	0.867874	0.845626	0.295119	0.815434	0.73641	0.897422	0.67165
TCGA.23.2078.01A	6.13516	high	0.828779	0.680886	0.795247	0.740704	0.696227	0.574856	0.813966	0.460608	0.819924	0.632825	0.670259	0.846247	0.898744	0.867523	0.684842	0.716505	0.740937	0.873382	0.802233	0.6261	0.612466	0.757742	0.700408	0.699214	0.589555	0.869083	0.806713	0.259683	0.635318	0.816978	0.901249	1.02233	0.886656	0.579612	0.8176	0.972343	0.795931	0.169083	0.715658	0.7978	0.860754	0.863872	0.301211	0.876249	0.78452	0.906863	0.73637
TCGA.09.1666.01A	5.93502	low	0.8369	0.713241	0.806133	0.647651	0.653635	0.531774	0.827279	0.535425	0.799465	0.635989	0.708545	0.882804	0.897883	0.708459	0.669543	0.702231	0.75506	0.839034	0.770792	0.538446	0.638839	0.711801	0.682398	0.697784	0.60569	1.00586	0.91041	0.25631	0.653091	0.761919	0.89344	1.03814	0.873062	0.521707	0.705324	0.997789	0.78188	0.164234	0.742909	0.794605	0.890007	0.886993	0.340079	0.843616	0.762501	0.882022	0.707917
TCGA.29.1777.01A	5.21843	low	0.829776	0.716792	0.758961	0.690535	0.656783	0.527749	0.84574	0.513007	0.842077	0.669978	0.711396	0.871045	0.866362	0.851156	0.700939	0.726475	0.746596	0.790662	0.80674	0.5117	0.633778	0.777397	0.671139	0.707421	0.627716	0.927097	0.878153	0.251555	0.662199	0.710194	0.893906	1.02149	0.868084	0.573499	0.741172	0.994799	0.807048	0.138913	0.712775	0.773236	0.838641	0.875982	0.32094	0.837024	0.826467	0.879829	0.693562
TCGA.61.2110.01A	6.49835	high	0.805803	0.598489	0.75688	0.645545	0.681591	0.543859	0.786236	0.505978	0.777854	0.609238	0.661693	0.84166	0.853941	0.701888	0.70881	0.714279	0.734851	0.812747	0.776471	0.605618	0.627204	0.718821	0.630555	0.584325	0.502621	0.824243	0.764219	0.274581	0.613555	0.768885	0.877374	1.02241	0.907091	0.54571	0.762437	0.976958	0.755203	0.267313	0.730344	0.755448	0.86164	0.847708	0.336385	0.830236	0.701437	0.87586	0.700149
TCGA.29.1776.01A	5.36343	low	0.836263	0.656047	0.78212	0.679505	0.669569	0.561058	0.806885	0.521862	0.81698	0.66636	0.671411	0.869815	0.829439	0.811825	0.717632	0.717399	0.736634	0.784938	0.77443	0.539986	0.624887	0.72399	0.654943	0.609277	0.564329	0.926481	0.842188	0.246687	0.633444	0.748576	0.865555	1.01952	0.881893	0.567854	0.770581	0.973267	0.789965	0.216393	0.722107	0.761196	0.841738	0.869444	0.269374	0.879698	0.766193	0.872654	0.716763
[truncated: 3 more columns]
